# Supplementary material for: A method for cell type marker discovery by high-throughput gene expression analysis of mixed cell populations
Source: BMC Biotechnol. 2013 Oct 3;13:80. doi: 10.1186/1472-6750-13-80 (PMC3853712; doi:10.1186/1472-6750-13-80)
Supplement: Additional file 1: Table S1 — Top 10 most correlated probesets to Ly18. [file 1472-6750-13-80-S1.xls]

## Sheet: ly18_gcrma_top10
				pure samples				mixtures
AffyID	Name	Symbol	Correlation	K562	HL60	LY18	JURKAT	1	2	3	4	5	is Ly18 Marker
219737_s_at	protocadherin 9	PCDH9	0.995335	3.69712	3.6728	8.41943	3.70534	3.89657	5.26452	6.28019	6.83437	7.7197	TRUE
229464_at	myelin expression factor 2	MYEF2	0.992939	4.25328	2.94485	7.86023	2.81869	3.00634	4.2246	4.61222	5.18052	6.34728	TRUE
227530_at	A kinase (PRKA) anchor protein 12	AKAP12	0.975633	3.30033	3.14278	7.03494	3.32635	3.22797	3.79961	4.13188	4.57957	5.14515	TRUE
221234_s_at	BTB and CNC homology 1, basic leucine zipper transcription factor 2	BACH2	0.97396	3.07365	2.08344	7.35339	2.45309	3.66995	4.31443	5.11995	5.76784	5.7155	TRUE
203505_at	ATP-binding cassette, sub-family A (ABC1), member 1	ABCA1	0.973174	2.83693	2.83673	5.74879	3.01745	3.11969	3.59896	3.68254	4.49947	5.22512	TRUE
228827_at	AI217416	AI217416	0.961193	2.10536	2.09012	9.55857	2.03553	4.9389	7.03987	7.3251	7.59675	8.21304	TRUE
205120_s_at	sarcoglycan, beta	SGCB	0.960119	3.54337	3.75055	7.15765	3.45131	3.80787	4.10287	4.22622	5.61492	5.81232	TRUE
212387_at	transcription factor 4	TCF4	0.95992	3.62586	2.22154	8.25463	2.50121	4.64043	5.17124	6.05414	6.52282	6.7522	TRUE
243561_at	AA651631	AA651631	0.958024	4.43845	4.78702	5.18359	4.82893	4.15233	4.2232	5.68227	5.28099	7.08047	FALSE
224499_s_at	activation-induced cytidine deaminase	AICDA	0.957378	5.0948	2.88354	8.77816	3.32396	4.78149	5.06145	6.1027	6.32376	6.97724	TRUE
