# Supplementary material for: A method for cell type marker discovery by high-throughput gene expression analysis of mixed cell populations
Source: BMC Biotechnol. 2013 Oct 3;13:80. doi: 10.1186/1472-6750-13-80 (PMC3853712; doi:10.1186/1472-6750-13-80)
Supplement: Additional file 2: Table S2 — Correlation of probesets with proportion of cell type in the mixtures, marker scores and whether the probesets are mapped to markers or not. Contains four sheets, one per cell line. [file 1472-6750-13-80-S2.xls]

## Sheet: K562
K562						K562
All probesets						Top 20
Probeset	Correlation	Marker score	is Marker			Probeset	Correlation	is Marker
1007_s_at	0.432476	0.276782	TRUE			206283_s_at	0.936302	TRUE
1552306_at	0.431664	-0.101192	TRUE			214407_x_at	0.92285	TRUE
1552330_at	0.611542	0.204751	TRUE			207739_s_at	0.920844	TRUE
1552365_at	0.494465	0.273411	TRUE			216833_x_at	0.909264	TRUE
1552368_at	0.795924	0.595791	TRUE			206145_at	0.891681	FALSE
1552582_at	0.426823	0.197272	TRUE			216398_at	0.8836	TRUE
1552587_at	0.403136	0.230459	TRUE			227309_at	0.878803	FALSE
1552625_a_at	0.563259	0.196322	TRUE			204151_x_at	0.877555	TRUE
1552967_at	0.440572	0.0516757	TRUE			225202_at	0.868891	FALSE
1553099_at	0.496257	0.219242	TRUE			218824_at	0.861735	TRUE
1553177_at	0.319229	0.00532856	TRUE			223220_s_at	0.842872	FALSE
1553199_at	0.508565	0.42447	TRUE			213415_at	0.826296	TRUE
1553569_at	0.248065	0.458845	TRUE			205837_s_at	0.825367	TRUE
1553637_s_at	0.396268	-0.145445	TRUE			228728_at	0.817768	TRUE
1553798_a_at	0.555917	0.302502	TRUE			234980_at	0.817216	TRUE
1553863_at	0.429013	0.056118	TRUE			223669_at	0.813323	TRUE
1554037_a_at	0.434507	0.251836	TRUE			214612_x_at	0.809711	TRUE
1554072_s_at	0.442469	0.189046	TRUE			231793_s_at	0.809475	FALSE
1554151_at	0.197176	0.163552	TRUE			206218_at	0.805058	FALSE
1554271_a_at	0.482174	0.137998	TRUE
1554599_x_at	0.297544	0.312043	TRUE
1554699_at	0.59238	0.0255491	TRUE
1554740_a_at	0.540085	0.378332	TRUE
1554852_a_at	0.428551	0.200013	TRUE
1554860_at	0.417099	0.182505	TRUE
1555015_a_at	0.522012	0.178344	TRUE
1555168_a_at	0.429682	0.164751	TRUE
1555188_at	0.412679	0.0216788	TRUE
1555292_at	0.346363	0.28429	TRUE
1555311_at	0.431032	0.113385	TRUE
1555446_s_at	0.412994	0.207266	TRUE
1555786_s_at	0.420405	0.649031	TRUE
1555960_at	0.370269	-0.0581229	TRUE
1555967_at	0.256098	0.285067	TRUE
1556103_at	0.598496	0.526417	TRUE
1556595_at	0.415769	0.191898	TRUE
1556891_at	0.395117	0.041508	TRUE
1557055_s_at	0.486921	0.548727	TRUE
1557208_at	0.27135	0.210681	TRUE
1557373_at	0.428587	0.124832	TRUE
1557751_at	0.416013	0.239296	TRUE
1557827_at	0.425509	-0.00265375	TRUE
1557910_at	0.434399	0.480396	TRUE
1557961_s_at	0.678882	0.397425	TRUE
1558164_s_at	0.595764	0.327379	TRUE
1558277_at	0.26366	0.235613	TRUE
1558322_a_at	0.483179	0.0656247	TRUE
1558404_at	0.413742	0.249302	TRUE
1558943_x_at	0.635019	0.199863	TRUE
1559867_at	0.433603	0.131789	TRUE
1560021_at	0.376723	0.259778	TRUE
1560081_at	0.191223	0.178355	TRUE
1560129_at	0.377041	0.078289	TRUE
1560339_s_at	0.430754	0.368342	TRUE
1560646_at	0.42268	0.178074	TRUE
1560817_at	0.422118	0.138381	TRUE
1560832_at	0.545231	0.478978	TRUE
1561254_at	0.429627	0.198191	TRUE
1561407_at	0.475874	0.180808	TRUE
1561445_at	0.444135	0.174659	TRUE
1561502_x_at	0.250064	0.0996332	TRUE
1561624_at	0.419438	0.0292678	TRUE
1561705_at	0.392718	0.224709	TRUE
1561896_at	0.361766	0.0147148	TRUE
1562062_at	0.419444	0.140055	TRUE
1562102_at	0.434321	0.0602781	TRUE
1562388_at	0.349348	0.245863	TRUE
1562527_at	0.271356	0.254634	TRUE
1562612_at	0.420992	0.173007	TRUE
1562681_at	0.419889	0.0114304	TRUE
1562738_a_at	0.400771	0.136745	TRUE
1562928_at	0.421158	0.00851808	TRUE
1562950_at	0.429672	0.146504	TRUE
1563668_at	0.428254	0.156043	TRUE
1563941_at	0.422589	0.187077	TRUE
1565868_at	0.202301	0.0645837	TRUE
1566176_at	0.456849	0.223719	TRUE
1566513_a_at	0.462043	0.153777	TRUE
1567245_at	0.405311	0.130068	TRUE
1569176_at	0.418145	0.0234402	TRUE
1569786_at	0.431633	0.0481115	TRUE
1570315_at	0.42622	-0.00198853	TRUE
1570355_a_at	0.375911	0.129933	TRUE
200075_s_at	0.496848	0.356573	TRUE
200648_s_at	0.41212	0.288133	TRUE
200697_at	0.46782	0.480543	TRUE
200730_s_at	0.420834	0.154965	TRUE
201046_s_at	0.438443	0.196249	TRUE
201105_at	0.309721	0.218042	TRUE
201106_at	0.36532	0.522157	TRUE
201123_s_at	0.464144	0.234912	TRUE
201190_s_at	0.429252	0.00106422	TRUE
201334_s_at	0.546193	0.451198	TRUE
201341_at	0.450913	0.268111	TRUE
201425_at	0.455215	0.381154	TRUE
201617_x_at	0.468969	0.202193	TRUE
201666_at	0.415194	0.398832	TRUE
201703_s_at	0.451332	0.348323	TRUE
201719_s_at	0.654974	0.414626	TRUE
201727_s_at	0.459497	0.22594	TRUE
201735_s_at	0.494087	0.452659	TRUE
201839_s_at	0.711026	0.635417	TRUE
201841_s_at	0.454718	0.350221	TRUE
201932_at	0.445308	-0.0267343	TRUE
201992_s_at	0.459465	-0.0599975	TRUE
202237_at	0.549839	0.382515	TRUE
202323_s_at	0.388111	0.0308435	TRUE
202767_at	0.379272	0.305876	TRUE
202932_at	0.464348	0.460902	TRUE
202947_s_at	0.446379	0.0964063	TRUE
203123_s_at	0.288965	-0.0478491	TRUE
203235_at	0.43364	-0.197663	TRUE
203324_s_at	0.606416	0.459704	TRUE
203664_s_at	0.50373	0.398646	TRUE
203903_s_at	0.66011	0.451435	TRUE
204094_s_at	0.463368	0.3922	TRUE
204151_x_at	0.877555	0.651819	TRUE
204230_s_at	0.426838	-0.0113959	TRUE
204287_at	0.351853	0.0475081	TRUE
204358_s_at	0.430298	0.257895	TRUE
204379_s_at	0.603069	0.478582	TRUE
204382_at	0.422348	0.299421	TRUE
204406_at	0.483006	0.206577	TRUE
204451_at	0.400751	0.133207	TRUE
204460_s_at	0.430523	0.293264	TRUE
204505_s_at	0.426386	0.277361	TRUE
204751_x_at	0.424032	0.176031	TRUE
204980_at	0.292349	-0.0479772	TRUE
205020_s_at	0.442577	0.477851	TRUE
205072_s_at	0.416813	0.228169	TRUE
205198_s_at	0.545935	0.314462	TRUE
205278_at	0.424252	0.018007	TRUE
205609_at	0.542667	0.475249	TRUE
205621_at	0.463735	0.370743	TRUE
205625_s_at	0.777055	0.521192	TRUE
205626_s_at	0.788487	0.625623	TRUE
205632_s_at	0.494423	0.0550007	TRUE
205710_at	0.413365	0.142123	TRUE
205837_s_at	0.825367	0.586938	TRUE
205851_at	0.413262	0.0336116	TRUE
205923_at	0.766298	0.621287	TRUE
205934_at	0.336528	0.1986	TRUE
206109_at	0.424467	0.203916	TRUE
206283_s_at	0.936302	0.631023	TRUE
206469_x_at	0.358728	0.205313	TRUE
206529_x_at	0.419558	0.207916	TRUE
206647_at	0.680951	0.762178	TRUE
206905_s_at	0.430648	0.219382	TRUE
206937_at	0.729688	0.400157	TRUE
206959_s_at	0.438364	0.180194	TRUE
207016_s_at	0.792648	0.552079	TRUE
207108_s_at	0.419447	0.0599494	TRUE
207323_s_at	0.424235	-0.0689165	TRUE
207392_x_at	0.428243	0.155453	TRUE
207466_at	0.451004	0.205499	TRUE
207549_x_at	0.440093	0.0265136	TRUE
207617_at	0.305881	0.204193	TRUE
207663_x_at	0.758641	0.78685	TRUE
207739_s_at	0.920844	0.795876	TRUE
207801_s_at	0.4649	0.00963363	TRUE
207876_s_at	0.505254	0.374488	TRUE
207958_at	0.367995	0.220443	TRUE
208155_x_at	0.604174	0.683073	TRUE
208235_x_at	0.655932	0.74379	TRUE
208523_x_at	0.302459	0.293509	TRUE
208765_s_at	0.4414	0.117491	TRUE
208858_s_at	0.429255	0.427078	TRUE
208860_s_at	0.769453	0.002318	TRUE
208963_x_at	0.453737	0.454378	TRUE
209050_s_at	0.4303	-0.223431	TRUE
209053_s_at	0.427763	0.0350925	TRUE
209106_at	0.519689	0.177274	TRUE
209200_at	0.538244	0.52558	TRUE
209254_at	0.692644	0.335314	TRUE
209424_s_at	0.289281	0.321976	TRUE
209870_s_at	0.457786	0.387774	TRUE
209911_x_at	0.614329	0.544766	TRUE
209942_x_at	0.772285	0.731861	TRUE
210306_at	0.427116	0.1997	TRUE
210387_at	0.422452	0.444228	TRUE
210394_x_at	0.41726	0.234829	TRUE
210467_x_at	0.638881	0.515384	TRUE
210664_s_at	0.704251	0.506757	TRUE
210694_s_at	0.471176	0.29869	TRUE
210716_s_at	0.294287	0.0258853	TRUE
210802_s_at	0.5521	0.305184	TRUE
210865_at	0.424755	0.187331	TRUE
211037_s_at	0.437638	-0.0203102	TRUE
211249_at	0.415212	0.0317154	TRUE
211349_at	0.306878	0.321444	TRUE
211692_s_at	0.377501	0.273995	TRUE
211819_s_at	0.415143	0.0530322	TRUE
211820_x_at	0.519695	0.542911	TRUE
211821_x_at	0.689067	0.55886	TRUE
211924_s_at	0.613401	0.0438613	TRUE
211942_x_at	0.34999	0.497562	TRUE
212016_s_at	0.426753	0.0909196	TRUE
212101_at	0.431953	0.231839	TRUE
212112_s_at	0.483364	0.461283	TRUE
212303_x_at	0.437257	0.396665	TRUE
212520_s_at	0.449097	0.21775	TRUE
212655_at	0.352182	0.109893	TRUE
212732_at	0.345094	0.137807	TRUE
212807_s_at	0.466169	0.322798	TRUE
212908_at	0.542188	0.274069	TRUE
212913_at	0.501361	-0.153809	TRUE
212924_s_at	0.382788	0.211355	TRUE
212965_at	0.5819	0.507402	TRUE
213075_at	0.433573	-0.00886904	TRUE
213258_at	0.569205	0.519459	TRUE
213388_at	0.475925	0.357107	TRUE
213415_at	0.826296	0.533323	TRUE
213474_at	0.4903	0.326453	TRUE
213608_s_at	0.461796	0.361136	TRUE
213623_at	0.422931	0.213311	TRUE
213753_x_at	0.342323	0.576687	TRUE
213933_at	0.694247	0.542987	TRUE
214046_at	0.383224	0.0128375	TRUE
214129_at	0.421932	0.416812	TRUE
214197_s_at	0.378457	0.3272	TRUE
214336_s_at	0.495905	-0.137277	TRUE
214407_x_at	0.92285	0.60625	TRUE
214414_x_at	0.720133	0.748698	TRUE
214472_at	0.325932	0.367663	TRUE
214612_x_at	0.809711	0.677691	TRUE
214931_s_at	0.373472	0.288365	TRUE
215150_at	0.525171	0.515605	TRUE
215397_x_at	0.401253	0.0531449	TRUE
215407_s_at	0.427489	0.179257	TRUE
215440_s_at	0.704909	0.43842	TRUE
215608_at	0.298863	0.0555093	TRUE
215997_s_at	0.411235	0.245826	TRUE
216006_at	0.428361	0.00100415	TRUE
216049_at	0.354597	0.22959	TRUE
216063_at	0.78712	0.57482	TRUE
216110_x_at	0.407676	0.258587	TRUE
216220_s_at	0.414675	0.315211	TRUE
216300_x_at	0.396677	-0.149234	TRUE
216398_at	0.8836	0.6426	TRUE
216522_at	0.432399	0.0766812	TRUE
216594_x_at	0.726252	0.505903	TRUE
216798_at	0.359922	0.12729	TRUE
216804_s_at	0.589748	0.315445	TRUE
216833_x_at	0.909264	0.584907	TRUE
216863_s_at	0.382872	0.172421	TRUE
216925_s_at	0.437203	0.317441	TRUE
216973_s_at	0.453985	0.290493	TRUE
217097_s_at	0.441059	0.0677011	TRUE
217509_x_at	0.32208	0.294247	TRUE
217585_at	0.338547	0.197283	TRUE
217618_x_at	0.385744	0.0848288	TRUE
217632_at	0.438196	-0.0639343	TRUE
217755_at	0.438125	0.325057	TRUE
217896_s_at	0.473495	0.151982	TRUE
217991_x_at	0.445913	0.206527	TRUE
218056_at	0.431333	0.25329	TRUE
218218_at	0.433061	0.150263	TRUE
218330_s_at	0.420443	0.0931497	TRUE
218676_s_at	0.443109	0.324652	TRUE
218719_s_at	0.514021	0.124468	TRUE
218762_at	0.419681	0.295069	TRUE
218778_x_at	0.330823	0.261301	TRUE
218824_at	0.861735	0.471152	TRUE
218910_at	0.470618	0.282231	TRUE
218939_at	0.423325	0.35847	TRUE
219028_at	0.455079	0.250544	TRUE
219167_at	0.218628	0.178386	TRUE
219186_at	0.488888	0.297913	TRUE
219215_s_at	0.515542	0.424363	TRUE
219265_at	0.429408	0.329237	TRUE
219297_at	0.365503	0.321305	TRUE
219310_at	0.43088	0.147591	TRUE
219335_at	0.431728	-0.197652	TRUE
219434_at	0.511079	0.149907	TRUE
219560_at	0.426828	0.220912	TRUE
219646_at	0.403963	0.306536	TRUE
219884_at	0.337701	0.143867	TRUE
220032_at	0.651727	0.27375	TRUE
220103_s_at	0.387566	0.0968757	TRUE
220167_s_at	0.452445	0.268986	TRUE
220217_x_at	0.347367	0.243543	TRUE
220267_at	0.231539	0.232324	TRUE
220310_at	0.429593	0.271498	TRUE
220345_at	0.180473	0.23986	TRUE
220436_at	0.414281	0.0452001	TRUE
220474_at	0.291892	0.486473	TRUE
220520_s_at	0.481409	0.509641	TRUE
220702_at	0.321256	0.0394622	TRUE
220719_at	0.372564	0.0177232	TRUE
220995_at	0.350644	0.101754	TRUE
221051_s_at	0.30852	0.285418	TRUE
221432_s_at	0.45572	0.0496988	TRUE
221539_at	0.410921	-0.0386876	TRUE
221639_x_at	0.405566	0.0608365	TRUE
221653_x_at	0.419717	0.397463	TRUE
221760_at	0.474647	0.473569	TRUE
221826_at	0.399657	0.174926	TRUE
222341_x_at	0.452418	0.197058	TRUE
222347_at	0.598674	0.466973	TRUE
222379_at	0.423609	0.246914	TRUE
222521_x_at	0.33174	0.318976	TRUE
222557_at	0.403197	0.442285	TRUE
222575_at	0.396665	0.292015	TRUE
222738_at	0.500431	0.218038	TRUE
222756_s_at	0.430073	0.433228	TRUE
222831_at	0.376709	0.357412	TRUE
222940_at	0.497455	0.260452	TRUE
223078_s_at	0.42546	0.356756	TRUE
223170_at	0.425698	0.300881	TRUE
223194_s_at	0.579527	0.405906	TRUE
223551_at	0.432553	0.431068	TRUE
223669_at	0.813323	0.600221	TRUE
223670_s_at	0.76249	0.522185	TRUE
223964_x_at	0.48127	0.346559	TRUE
223977_s_at	0.575361	0.391519	TRUE
224031_at	0.176491	0.167333	TRUE
224234_at	0.400167	0.173416	TRUE
224319_s_at	0.47664	0.277087	TRUE
224632_at	0.476386	0.208478	TRUE
224646_x_at	0.262103	0.379835	TRUE
224772_at	0.653153	0.190497	TRUE
224813_at	0.493398	0.306912	TRUE
224822_at	0.348138	0.151202	TRUE
224828_at	0.565265	0.243804	TRUE
224907_s_at	0.385893	0.332761	TRUE
224937_at	0.417643	0.0873716	TRUE
225212_at	0.292953	0.28963	TRUE
225271_at	0.42278	0.116802	TRUE
225354_s_at	0.421886	0.331025	TRUE
225444_at	0.524739	0.260055	TRUE
225490_at	0.40579	-0.0405313	TRUE
225729_at	0.457482	0.461615	TRUE
225745_at	0.511308	0.240873	TRUE
225752_at	0.434182	0.226621	TRUE
225802_at	0.442672	0.184352	TRUE
225882_at	0.392786	0.0639357	TRUE
226036_x_at	0.285669	0.417808	TRUE
226071_at	0.33786	0.116466	TRUE
226081_at	0.458747	0.248794	TRUE
226349_at	0.417223	0.356404	TRUE
226615_at	0.536177	0.35262	TRUE
226761_at	0.737273	-0.019045	TRUE
226803_at	0.428651	0.32775	TRUE
226824_at	0.423167	0.18369	TRUE
226839_at	0.46075	0.28422	TRUE
226853_at	0.502241	0.193594	TRUE
227042_at	0.471384	0.496968	TRUE
227108_at	0.388091	-0.0293767	TRUE
227148_at	0.381615	0.209814	TRUE
227203_at	0.379467	0.135654	TRUE
227251_at	0.42269	0.0233474	TRUE
227374_at	0.434137	0.404099	TRUE
227534_at	0.487721	0.28776	TRUE
227587_at	0.434581	0.185999	TRUE
227598_at	0.43434	0.1214	TRUE
227688_at	0.415113	0.332172	TRUE
227697_at	0.451422	0.436917	TRUE
227725_at	0.440036	0.515329	TRUE
227965_at	0.421056	0.0481145	TRUE
228001_at	0.430417	0.285343	TRUE
228010_at	0.404486	0.238582	TRUE
228019_s_at	0.405128	0.449251	TRUE
228061_at	0.434788	-0.102351	TRUE
228212_at	0.398137	0.229492	TRUE
228228_at	0.370988	0.173504	TRUE
228234_at	0.400703	0.0860259	TRUE
228311_at	0.41171	0.097344	TRUE
228619_x_at	0.521993	0.0583711	TRUE
228655_at	0.426716	-0.110883	TRUE
228721_at	0.423476	0.206036	TRUE
228728_at	0.817768	0.530883	TRUE
228783_at	0.427948	0.20915	TRUE
228857_at	0.436432	0.234325	TRUE
228968_at	0.427063	0.330688	TRUE
229131_at	0.409623	-0.0211101	TRUE
229132_at	0.459007	-0.246547	TRUE
229279_at	0.430249	0.235986	TRUE
229371_at	0.673324	-0.0498878	TRUE
229397_s_at	0.359365	-0.0360571	TRUE
229539_at	0.433426	-0.0913479	TRUE
229555_at	0.579547	0.440523	TRUE
229669_at	0.430911	0.420432	TRUE
229781_at	0.443205	0.137762	TRUE
229793_at	0.424453	0.223015	TRUE
229801_at	0.433086	0.124559	TRUE
230235_at	0.462067	0.303359	TRUE
230262_at	0.397888	-0.0293684	TRUE
230286_at	0.258605	-0.0611714	TRUE
230511_at	0.485272	0.256659	TRUE
230809_at	0.425217	0.297332	TRUE
230905_at	0.375051	0.0490556	TRUE
231012_at	0.425568	0.0217386	TRUE
231137_at	0.422265	0.140204	TRUE
231272_at	0.443386	0.268475	TRUE
231534_at	0.583998	0.455845	TRUE
231913_s_at	0.478115	0.20452	TRUE
232127_at	0.425261	0.117102	TRUE
232274_at	0.443985	0.347395	TRUE
232555_at	0.493183	0.0994464	TRUE
232609_at	0.344828	-0.0947473	TRUE
232800_at	0.534418	0.404317	TRUE
233122_at	0.29804	0.222895	TRUE
233570_at	0.691383	0.191322	TRUE
233613_x_at	0.388352	0.228169	TRUE
233815_at	0.43008	0.0315466	TRUE
233995_at	0.390452	0.242368	TRUE
234276_at	0.426952	0.177783	TRUE
234503_at	0.428363	0.148866	TRUE
234698_at	0.424787	0.158753	TRUE
234783_at	0.404341	0.0558546	TRUE
234973_at	0.426987	0.183383	TRUE
234980_at	0.817216	0.575464	TRUE
235004_at	0.41571	0.0453728	TRUE
235031_at	0.402011	-0.100531	TRUE
235126_at	0.539266	0.199968	TRUE
235207_at	0.444193	0.282473	TRUE
235296_at	0.423857	0.273584	TRUE
235469_at	0.435268	0.234843	TRUE
235554_x_at	0.411131	0.227493	TRUE
235758_at	0.432264	0.0692189	TRUE
235793_at	0.424643	-0.0532511	TRUE
235912_at	0.405971	-0.046208	TRUE
235959_at	0.430812	-0.00858897	TRUE
236001_at	0.416911	0.366576	TRUE
236111_at	0.402545	0.0452052	TRUE
236314_at	0.425951	0.154942	TRUE
236343_at	0.429266	0.198204	TRUE
236379_at	0.673332	0.256209	TRUE
236529_at	0.398037	0.440051	TRUE
236551_at	0.421779	0.338378	TRUE
236570_at	0.202674	0.0662539	TRUE
236697_at	0.422421	0.205214	TRUE
237034_at	0.671623	0.0441096	TRUE
237265_at	0.42741	0.276714	TRUE
237515_at	0.424257	0.456854	TRUE
237716_at	0.433848	0.137139	TRUE
238179_at	0.44977	0.0697709	TRUE
238729_x_at	0.435817	0.278471	TRUE
238781_at	0.472703	0.0956602	TRUE
239142_at	0.748589	0.565026	TRUE
239205_s_at	0.477541	0.40194	TRUE
239406_at	0.419942	0.315753	TRUE
239710_at	0.414778	0.183147	TRUE
239716_at	0.42619	0.243292	TRUE
239723_at	0.459527	0.196965	TRUE
239773_at	0.466571	0.156549	TRUE
239811_at	0.477746	0.198637	TRUE
239913_at	0.777355	0.479361	TRUE
240175_at	0.432427	0.337266	TRUE
240189_at	0.417064	0.302758	TRUE
240232_at	0.333571	0.2711	TRUE
240443_at	0.385049	-0.0136846	TRUE
240557_at	0.431678	0.330086	TRUE
240793_at	0.418359	-0.0321949	TRUE
240973_s_at	0.570727	0.185216	TRUE
241361_at	0.509573	-0.154973	TRUE
241385_at	0.417014	0.175094	TRUE
241699_at	0.418804	-0.145269	TRUE
241726_at	0.394428	0.105815	TRUE
241781_at	0.392805	0.185645	TRUE
242108_at	0.440555	0.221605	TRUE
242176_at	0.293842	0.0474996	TRUE
242472_x_at	0.406713	0.0514011	TRUE
242517_at	0.642814	0.391485	TRUE
242680_at	0.30983	0.212704	TRUE
242692_at	0.428559	0.14687	TRUE
242827_x_at	0.433022	0.180043	TRUE
242828_at	0.423409	0.0228061	TRUE
243470_at	0.430561	0.235328	TRUE
243861_at	0.224387	0.225535	TRUE
243895_x_at	0.195724	0.182416	TRUE
244034_at	0.430172	0.184143	TRUE
244046_at	0.420212	0.176026	TRUE
244139_s_at	0.456704	0.29051	TRUE
244287_at	0.474319	0.186242	TRUE
244482_at	0.0308317	0.0530575	TRUE
244504_x_at	0.330856	0.151328	TRUE
244517_x_at	0.370483	0.0591395	TRUE
244631_at	0.481779	0.277538	TRUE
244641_at	0.515485	0.164046	TRUE
244661_at	0.442676	0.0909156	TRUE
244668_at	0.427642	0.211897	TRUE
244841_at	0.425982	-0.0249298	TRUE
244842_x_at	0.277276	0.0764513	TRUE
48031_r_at	0.418916	0.276817	TRUE
53987_at	0.417769	0.207678	TRUE
1053_at	0.494693	0.0930228	FALSE
1255_g_at	0.414896	-0.0514955	FALSE
1294_at	0.41486	0.0256232	FALSE
1316_at	0.440019	0.227307	FALSE
1405_i_at	0.386298	-0.141385	FALSE
1494_f_at	0.418294	-0.0572796	FALSE
1552256_a_at	0.431763	-0.250418	FALSE
1552257_a_at	0.449151	0.213809	FALSE
1552263_at	0.546872	0.282051	FALSE
1552272_a_at	0.702457	-0.0440438	FALSE
1552274_at	0.441052	-0.104932	FALSE
1552275_s_at	0.475424	-0.225562	FALSE
1552277_a_at	0.387707	0.0919937	FALSE
1552286_at	0.442872	0.400388	FALSE
1552287_s_at	0.428252	-0.0222586	FALSE
1552291_at	0.495862	-0.0850594	FALSE
1552302_at	0.307839	-0.0774655	FALSE
1552307_a_at	0.46124	-0.125851	FALSE
1552310_at	0.451719	0.0449773	FALSE
1552312_a_at	0.528264	-0.0580761	FALSE
1552314_a_at	0.183647	0.150754	FALSE
1552318_at	0.409511	0.249062	FALSE
1552329_at	0.562655	-0.0624725	FALSE
1552334_at	0.350791	-0.0670987	FALSE
1552344_s_at	0.513687	0.0177133	FALSE
1552347_at	0.459166	0.139295	FALSE
1552362_a_at	0.434853	0.413177	FALSE
1552364_s_at	0.430688	-0.0967671	FALSE
1552370_at	0.426575	-0.0224125	FALSE
1552373_s_at	0.31279	0.0591964	FALSE
1552386_at	0.349515	-0.150168	FALSE
1552398_a_at	0.41645	-0.12119	FALSE
1552399_a_at	0.409342	-0.00538184	FALSE
1552400_a_at	0.315912	-0.1058	FALSE
1552410_at	0.426432	-0.114701	FALSE
1552419_s_at	0.44895	-0.217128	FALSE
1552423_at	0.407706	-0.0893448	FALSE
1552426_a_at	0.469819	0.105965	FALSE
1552427_at	0.396368	0.250579	FALSE
1552430_at	0.414084	0.0281728	FALSE
1552438_a_at	0.421884	-0.0724972	FALSE
1552458_at	0.170555	-0.00453904	FALSE
1552463_at	0.409042	0.0222603	FALSE
1552466_x_at	0.404369	0.0666021	FALSE
1552472_a_at	0.536369	0.0199064	FALSE
1552482_at	0.388017	0.248887	FALSE
1552497_a_at	0.434352	-0.0277778	FALSE
1552509_a_at	0.417738	0.0578723	FALSE
1552520_at	0.420403	-0.0268023	FALSE
1552522_at	0.335724	0.00102443	FALSE
1552536_at	0.45783	0.0530145	FALSE
1552541_at	0.387549	0.377839	FALSE
1552548_at	0.423419	-0.0623657	FALSE
1552553_a_at	0.520934	-0.070218	FALSE
1552583_s_at	0.418565	0.0220262	FALSE
1552584_at	0.409121	-0.00593506	FALSE
1552585_s_at	0.413676	0.0077592	FALSE
1552607_at	0.603008	0.272274	FALSE
1552609_s_at	0.499732	-0.100512	FALSE
1552610_a_at	0.531353	-0.036267	FALSE
1552612_at	0.42805	-0.0639123	FALSE
1552617_a_at	0.489902	0.0972004	FALSE
1552619_a_at	0.411931	-0.0352789	FALSE
1552621_at	0.402636	0.0585258	FALSE
1552628_a_at	0.433237	-0.112398	FALSE
1552633_at	0.390306	-0.0733132	FALSE
1552634_a_at	0.512699	-0.222493	FALSE
1552644_a_at	0.429095	-0.0954276	FALSE
1552652_at	0.296164	-0.0667561	FALSE
1552664_at	0.323924	0.212364	FALSE
1552694_at	0.64768	0.00976933	FALSE
1552695_a_at	0.250335	-0.128693	FALSE
1552711_a_at	0.435312	-0.111133	FALSE
1552727_s_at	0.422554	0.0919197	FALSE
1552733_at	0.418965	0.0398492	FALSE
1552735_at	0.279421	-0.0233657	FALSE
1552736_a_at	0.428363	0.191123	FALSE
1552738_a_at	0.543345	-0.0765449	FALSE
1552739_s_at	0.414624	0.0379151	FALSE
1552742_at	0.359488	-0.0490194	FALSE
1552747_a_at	0.423174	0.172987	FALSE
1552752_a_at	0.414524	0.141959	FALSE
1552754_a_at	0.422083	0.0610888	FALSE
1552763_at	0.169361	-0.0164658	FALSE
1552769_at	0.395316	-0.0669647	FALSE
1552773_at	0.179939	-0.0757845	FALSE
1552788_a_at	0.43417	0.0374352	FALSE
1552790_a_at	0.475733	-0.121638	FALSE
1552797_s_at	0.433069	-0.103994	FALSE
1552801_at	0.501636	-0.035422	FALSE
1552804_a_at	0.426239	0.151482	FALSE
1552807_a_at	0.679649	-0.0983605	FALSE
1552809_at	0.403499	0.0258882	FALSE
1552816_at	0.308019	0.100867	FALSE
1552822_at	0.538266	0.0336996	FALSE
1552827_s_at	0.428622	-0.0600377	FALSE
1552829_at	0.422436	0.125937	FALSE
1552841_s_at	0.412929	0.0179907	FALSE
1552863_a_at	0.492798	0.10679	FALSE
1552880_at	0.413093	0.00897348	FALSE
1552884_at	0.490196	-0.00765174	FALSE
1552887_at	0.372379	-0.0818914	FALSE
1552889_a_at	0.29552	-0.00086417	FALSE
1552899_at	0.443515	0.19834	FALSE
1552900_a_at	0.33653	0.0343221	FALSE
1552906_at	0.497508	0.0023612	FALSE
1552921_a_at	0.507371	-0.124099	FALSE
1552940_at	0.405058	-0.0509973	FALSE
1552942_at	0.376056	0.0694854	FALSE
1552946_at	0.430165	-0.0558798	FALSE
1552947_x_at	0.426046	-0.185395	FALSE
1552953_a_at	0.423543	-0.157553	FALSE
1552971_at	0.496646	-0.0974442	FALSE
1552976_at	0.430428	0.00138776	FALSE
1552977_a_at	0.185539	-0.0677758	FALSE
1552978_a_at	0.404317	-0.0766748	FALSE
1553015_a_at	0.430855	0.184806	FALSE
1553043_a_at	0.379955	-0.172609	FALSE
1553048_a_at	0.414396	-0.0805121	FALSE
1553080_at	0.406355	0.00025719	FALSE
1553088_a_at	0.423707	0.0442335	FALSE
1553101_a_at	0.558711	-0.309619	FALSE
1553103_at	0.422166	-0.255614	FALSE
1553106_at	0.437101	-0.17954	FALSE
1553108_at	0.433212	-0.0608978	FALSE
1553113_s_at	0.584842	-0.0744793	FALSE
1553125_x_at	0.433892	0.177847	FALSE
1553130_at	0.432436	-0.110975	FALSE
1553133_at	0.416175	-0.115005	FALSE
1553145_at	0.284416	-0.184056	FALSE
1553148_a_at	0.424555	-0.139665	FALSE
1553153_at	0.41167	-0.104678	FALSE
1553155_x_at	0.428409	-0.0641313	FALSE
1553162_x_at	0.447508	-0.153878	FALSE
1553167_a_at	0.539719	-0.0872195	FALSE
1553172_at	0.425021	-0.12691	FALSE
1553181_at	0.415892	-0.0341652	FALSE
1553185_at	0.209948	-0.0500587	FALSE
1553186_x_at	0.167615	0.0387385	FALSE
1553193_at	0.440134	0.124124	FALSE
1553204_at	0.419432	0.0459145	FALSE
1553208_s_at	0.425641	0.0423244	FALSE
1553209_at	0.420195	-0.0111061	FALSE
1553218_a_at	0.434795	-0.0933859	FALSE
1553220_at	0.422682	-0.151481	FALSE
1553221_at	0.429297	-0.0536388	FALSE
1553237_x_at	0.38247	-0.085376	FALSE
1553244_at	0.393354	-0.233539	FALSE
1553252_a_at	0.431672	-0.144918	FALSE
1553264_a_at	0.328268	0.00952851	FALSE
1553274_a_at	0.474876	-0.304419	FALSE
1553280_at	0.205639	0.00819843	FALSE
1553284_s_at	0.400693	0.0416362	FALSE
1553286_at	0.428508	-0.0452533	FALSE
1553296_at	0.432969	0.00743884	FALSE
1553297_a_at	0.412269	-0.0972637	FALSE
1553311_at	0.412937	-0.120661	FALSE
1553329_at	0.375559	-0.0153993	FALSE
1553338_at	0.52916	0.234539	FALSE
1553340_s_at	0.417247	-0.0397034	FALSE
1553371_at	0.397726	0.0479119	FALSE
1553391_at	0.42518	0.00277675	FALSE
1553397_at	0.430681	-0.110659	FALSE
1553412_at	0.169444	0.219781	FALSE
1553417_at	0.42305	-0.031659	FALSE
1553423_a_at	0.28327	-0.052119	FALSE
1553425_at	0.418001	0.0349213	FALSE
1553428_at	0.56256	0.0162794	FALSE
1553438_at	0.4269	-0.111714	FALSE
1553441_at	0.619542	-0.0594329	FALSE
1553452_at	0.413875	-0.038282	FALSE
1553462_at	0.326426	0.0848769	FALSE
1553466_at	0.428836	-0.0490324	FALSE
1553470_at	0.37997	-0.0542083	FALSE
1553484_at	0.429617	0.208107	FALSE
1553493_a_at	0.389635	-0.143693	FALSE
1553504_at	0.443037	0.00287389	FALSE
1553506_at	0.424062	0.00297877	FALSE
1553508_at	0.395216	0.0389304	FALSE
1553510_s_at	0.367595	-0.104498	FALSE
1553528_a_at	0.540491	-0.22142	FALSE
1553529_at	0.432071	-0.0839999	FALSE
1553530_a_at	0.440075	0.0563234	FALSE
1553533_at	0.4312	0.285897	FALSE
1553534_at	0.387612	-0.0104716	FALSE
1553538_s_at	0.37915	-0.0983471	FALSE
1553551_s_at	0.335946	0.05457	FALSE
1553562_at	0.610456	0.0432818	FALSE
1553567_s_at	0.312938	0.147785	FALSE
1553570_x_at	0.277978	0.67192	FALSE
1553575_at	0.36118	0.442953	FALSE
1553581_s_at	0.457952	-0.33326	FALSE
1553582_a_at	0.320354	-0.0299852	FALSE
1553587_a_at	0.432065	-0.110002	FALSE
1553588_at	0.422364	0.540388	FALSE
1553594_a_at	0.427525	-0.143202	FALSE
1553599_a_at	0.486831	0.0283382	FALSE
1553603_s_at	0.43326	0.0190055	FALSE
1553611_s_at	0.403914	0.0293341	FALSE
1553613_s_at	0.481205	0.142088	FALSE
1553625_at	0.242427	0.0576997	FALSE
1553645_at	0.383365	-0.0676248	FALSE
1553647_at	0.394027	-0.0432741	FALSE
1553658_at	0.453121	0.12608	FALSE
1553672_at	0.421493	-0.0494953	FALSE
1553677_a_at	0.441927	-0.374367	FALSE
1553678_a_at	0.410293	0.0693751	FALSE
1553679_s_at	0.449321	-0.115829	FALSE
1553681_a_at	0.572604	0.0499577	FALSE
1553684_at	0.425409	-0.113447	FALSE
1553689_s_at	0.571903	0.301874	FALSE
1553690_at	0.4974	0.439536	FALSE
1553693_s_at	0.4156	-0.0934927	FALSE
1553696_s_at	0.374388	-0.100153	FALSE
1553703_at	0.496685	0.182221	FALSE
1553704_x_at	0.386161	0.263679	FALSE
1553706_at	0.406285	-0.00408332	FALSE
1553709_a_at	0.460252	0.276992	FALSE
1553713_a_at	0.440166	-0.0361999	FALSE
1553718_at	0.456409	-0.0365524	FALSE
1553719_s_at	0.52886	-0.106585	FALSE
1553721_at	0.413643	0.0313886	FALSE
1553743_at	0.415139	-0.119888	FALSE
1553749_at	0.456498	-0.0702826	FALSE
1553764_a_at	0.388729	-0.0887884	FALSE
1553772_at	0.416308	-0.204795	FALSE
1553781_at	0.399378	-0.0318112	FALSE
1553801_a_at	0.414144	-0.0812806	FALSE
1553810_a_at	0.483347	0.0694347	FALSE
1553815_a_at	0.421932	-0.00631524	FALSE
1553845_x_at	0.243912	-0.0374166	FALSE
1553849_at	0.533683	0.347086	FALSE
1553850_at	0.434327	-0.0456583	FALSE
1553873_at	0.399906	0.032276	FALSE
1553875_s_at	0.420625	0.121332	FALSE
1553881_at	0.570278	0.0480207	FALSE
1553910_at	0.435283	0.205767	FALSE
1553928_at	0.5414	-0.0677506	FALSE
1553931_at	0.267428	-0.157312	FALSE
1553954_at	0.407717	0.111707	FALSE
1553955_at	0.467219	-0.421589	FALSE
1553956_at	0.484385	-0.0599016	FALSE
1553957_at	0.488498	-0.175484	FALSE
1553959_a_at	0.442954	0.269354	FALSE
1553967_at	0.387434	-0.0181092	FALSE
1553972_a_at	0.414867	0.363173	FALSE
1553974_at	0.538464	-0.0671679	FALSE
1553976_a_at	0.436648	0.071085	FALSE
1553978_at	0.427058	-0.0957724	FALSE
1553979_at	0.437937	-0.185477	FALSE
1553983_at	0.387799	0.0544791	FALSE
1553984_s_at	0.435174	-0.0360008	FALSE
1553991_s_at	0.157563	-0.0132815	FALSE
1553992_s_at	0.538978	-0.0286044	FALSE
1553993_s_at	0.472458	-0.20648	FALSE
1553997_a_at	0.322462	0.0369966	FALSE
1554003_at	0.428974	-0.0759971	FALSE
1554010_at	0.471089	-0.133048	FALSE
1554014_at	0.404371	-0.0739272	FALSE
1554016_a_at	0.411438	0.355189	FALSE
1554018_at	0.476136	-0.0286741	FALSE
1554019_s_at	0.249597	0.01647	FALSE
1554021_a_at	0.390941	-0.0647344	FALSE
1554036_at	0.411271	-0.204131	FALSE
1554038_at	0.427504	-0.0023925	FALSE
1554039_at	0.422311	-0.105572	FALSE
1554047_at	0.443607	0.0703966	FALSE
1554053_at	0.453304	-0.238855	FALSE
1554057_at	0.465679	0.436976	FALSE
1554063_at	0.527169	0.0809218	FALSE
1554065_at	0.534627	0.0430144	FALSE
1554067_at	0.445672	-0.121097	FALSE
1554077_a_at	0.379347	0.147951	FALSE
1554078_s_at	0.436304	0.219609	FALSE
1554080_at	0.459335	-0.210055	FALSE
1554082_a_at	0.758433	-0.0241638	FALSE
1554084_a_at	0.491686	0.464053	FALSE
1554085_at	0.39054	0.152701	FALSE
1554086_at	0.382952	-0.0556774	FALSE
1554089_s_at	0.450208	0.435405	FALSE
1554093_a_at	0.518354	0.0734399	FALSE
1554095_at	0.421328	0.386734	FALSE
1554097_a_at	0.428878	0.0178584	FALSE
1554098_at	0.408858	-0.206114	FALSE
1554101_a_at	0.350502	-0.0521723	FALSE
1554102_a_at	0.422837	-0.0693038	FALSE
1554105_at	0.438139	0.225238	FALSE
1554114_s_at	0.424307	-0.0187721	FALSE
1554119_at	0.271565	0.0684133	FALSE
1554122_a_at	0.435108	-0.127333	FALSE
1554145_a_at	0.407967	-0.134101	FALSE
1554148_a_at	0.518446	-0.0747886	FALSE
1554149_at	0.440722	0.088042	FALSE
1554155_at	0.471765	0.177571	FALSE
1554167_a_at	0.436436	0.0804126	FALSE
1554168_a_at	0.407446	-0.178997	FALSE
1554171_at	0.438795	-0.0538584	FALSE
1554177_a_at	0.436821	-0.260585	FALSE
1554178_a_at	0.452756	-0.121765	FALSE
1554185_at	0.306899	0.063331	FALSE
1554202_x_at	0.432632	-0.122794	FALSE
1554229_at	0.415861	-0.0194126	FALSE
1554239_s_at	0.467136	-0.239087	FALSE
1554241_at	0.413876	0.160739	FALSE
1554242_a_at	0.60112	0.110282	FALSE
1554248_at	0.464825	-0.046702	FALSE
1554249_a_at	0.532121	-0.186399	FALSE
1554250_s_at	0.441386	-0.221391	FALSE
1554253_a_at	0.422004	0.0167749	FALSE
1554264_at	0.437174	0.0100505	FALSE
1554274_a_at	0.367112	-0.0566084	FALSE
1554283_at	0.330536	-0.0765527	FALSE
1554294_s_at	0.380251	0.0886437	FALSE
1554295_x_at	0.774673	-0.06942	FALSE
1554309_at	0.60771	-0.0405008	FALSE
1554312_at	0.427665	-0.0225661	FALSE
1554314_at	0.215318	0.294002	FALSE
1554317_s_at	0.429826	-0.0642482	FALSE
1554318_at	0.454428	-0.131924	FALSE
1554342_s_at	0.43901	-0.0925212	FALSE
1554344_s_at	0.43165	-0.0741047	FALSE
1554345_a_at	0.420056	-0.117136	FALSE
1554351_a_at	0.415791	0.374674	FALSE
1554352_s_at	0.455366	-0.0722181	FALSE
1554360_at	0.44787	-0.087554	FALSE
1554365_a_at	0.44034	0.161063	FALSE
1554367_at	0.399207	0.0646494	FALSE
1554390_s_at	0.428984	0.0273216	FALSE
1554397_s_at	0.409222	0.0239386	FALSE
1554414_a_at	0.170244	0.329922	FALSE
1554415_at	0.500293	0.221784	FALSE
1554423_a_at	0.424706	-0.0422363	FALSE
1554428_s_at	0.430105	-0.076485	FALSE
1554441_a_at	0.459271	-0.074184	FALSE
1554444_s_at	0.480028	-0.259484	FALSE
1554447_at	0.4561	-0.141818	FALSE
1554450_s_at	0.492256	-0.0218797	FALSE
1554455_at	0.427105	0.00554644	FALSE
1554462_a_at	0.420177	0.164731	FALSE
1554465_s_at	0.327253	0.204393	FALSE
1554469_at	0.326499	-0.0451966	FALSE
1554470_s_at	0.354328	-0.0199751	FALSE
1554471_a_at	0.420083	0.074357	FALSE
1554472_a_at	0.465707	0.136548	FALSE
1554478_a_at	0.442752	-0.0705442	FALSE
1554479_a_at	0.559576	-0.0851465	FALSE
1554480_a_at	0.418091	0.323742	FALSE
1554486_a_at	0.465	-0.146709	FALSE
1554495_s_at	0.418406	-0.144239	FALSE
1554504_at	0.279188	0.0118021	FALSE
1554510_s_at	0.438338	0.145255	FALSE
1554518_at	0.414422	0.021937	FALSE
1554522_at	0.420171	-0.126176	FALSE
1554523_a_at	0.424646	0.0431579	FALSE
1554536_at	0.264223	-0.174053	FALSE
1554538_at	0.409917	-0.0801599	FALSE
1554542_at	0.351874	-0.160582	FALSE
1554543_at	0.424327	-0.0484956	FALSE
1554545_at	0.420692	0.0269203	FALSE
1554550_at	0.367908	-0.00289865	FALSE
1554555_a_at	0.351424	0.109281	FALSE
1554557_at	0.365265	-0.0636606	FALSE
1554558_at	0.417666	0.0264968	FALSE
1554572_a_at	0.442206	0.212213	FALSE
1554577_a_at	0.52788	0.0342007	FALSE
1554586_a_at	0.430794	0.0966542	FALSE
1554588_a_at	0.365905	-0.0642932	FALSE
1554591_at	0.429995	-0.0752041	FALSE
1554595_at	0.427398	0.266871	FALSE
1554601_at	0.428877	-0.0319172	FALSE
1554606_at	0.558337	0.255751	FALSE
1554625_at	0.453035	0.0606616	FALSE
1554633_a_at	0.414359	-0.109356	FALSE
1554648_a_at	0.381969	-0.0445797	FALSE
1554661_s_at	0.553171	-0.214583	FALSE
1554667_s_at	0.436955	0.0414381	FALSE
1554671_a_at	0.474269	-0.073875	FALSE
1554678_s_at	0.464497	-0.139925	FALSE
1554691_a_at	0.429364	0.0290848	FALSE
1554694_at	0.41001	0.0395787	FALSE
1554696_s_at	0.433017	-0.0953064	FALSE
1554704_at	0.421907	-0.0709585	FALSE
1554719_at	0.399525	0.0297273	FALSE
1554736_at	0.284594	-0.0449215	FALSE
1554739_at	0.574851	0.122731	FALSE
1554747_a_at	0.439377	-0.129539	FALSE
1554749_s_at	0.41941	0.0144189	FALSE
1554765_a_at	0.459716	0.0129654	FALSE
1554767_s_at	0.47638	0.0504376	FALSE
1554777_at	0.417672	-0.0438224	FALSE
1554787_at	0.248101	0.0440373	FALSE
1554800_at	0.418763	0.046163	FALSE
1554805_at	0.473164	-0.136894	FALSE
1554806_a_at	0.499113	0.306915	FALSE
1554824_at	0.282784	-0.00348087	FALSE
1554833_at	0.427395	-0.0579308	FALSE
1554839_at	0.419383	-0.0306008	FALSE
1554840_at	0.413067	-0.05175	FALSE
1554841_at	0.46485	0.229535	FALSE
1554866_at	0.419294	0.046478	FALSE
1554868_s_at	0.448709	0.335356	FALSE
1554878_a_at	0.514455	0.0403603	FALSE
1554883_a_at	0.462399	0.200232	FALSE
1554890_a_at	0.446903	0.251339	FALSE
1554892_a_at	0.411135	-0.0819132	FALSE
1554899_s_at	0.264102	-0.0227586	FALSE
1554906_a_at	0.390955	0.0131522	FALSE
1554909_at	0.379676	-0.0902242	FALSE
1554915_a_at	0.430226	-0.333531	FALSE
1554933_at	0.314737	-0.0535067	FALSE
1554957_at	0.432476	-0.0429817	FALSE
1555001_at	0.422511	-0.0358793	FALSE
1555014_x_at	0.404269	0.189626	FALSE
1555021_a_at	0.423647	-0.105859	FALSE
1555037_a_at	0.423859	-0.267213	FALSE
1555042_at	0.420656	0.16673	FALSE
1555051_at	0.351005	0.160298	FALSE
1555055_at	0.379353	0.0541947	FALSE
1555058_a_at	0.732891	-0.0899463	FALSE
1555100_at	0.430349	0.0250027	FALSE
1555105_a_at	0.42368	-0.116628	FALSE
1555106_a_at	0.425437	-0.0213621	FALSE
1555117_at	0.311636	0.0303555	FALSE
1555129_at	0.425798	-0.0420433	FALSE
1555144_at	0.0873864	0.146581	FALSE
1555145_at	0.280802	-0.0766918	FALSE
1555159_at	0.421141	0.0221422	FALSE
1555163_at	0.425276	-0.0149453	FALSE
1555189_a_at	0.419176	-0.043176	FALSE
1555192_at	0.385584	0.0336027	FALSE
1555199_at	0.408905	0.0316896	FALSE
1555206_at	0.430638	0.0311548	FALSE
1555216_a_at	0.425423	0.0415415	FALSE
1555217_at	0.421088	-0.00644838	FALSE
1555225_at	0.512388	-0.113264	FALSE
1555238_at	0.325555	-0.0409481	FALSE
1555241_at	0.415121	0.0986889	FALSE
1555243_x_at	0.461519	0.0908696	FALSE
1555246_a_at	0.103156	0.0167165	FALSE
1555247_a_at	0.452079	-0.0105162	FALSE
1555248_a_at	0.42997	0.0196802	FALSE
1555272_at	0.415106	0.250437	FALSE
1555274_a_at	0.483801	0.0235049	FALSE
1555279_at	0.491994	-0.109251	FALSE
1555281_x_at	0.475491	-0.0897857	FALSE
1555289_at	0.427	-0.0127298	FALSE
1555305_at	0.43382	0.0630677	FALSE
1555306_a_at	0.405435	0.254441	FALSE
1555313_a_at	0.305328	-0.181972	FALSE
1555323_at	0.414318	0.246023	FALSE
1555325_s_at	0.428834	-0.040253	FALSE
1555348_at	0.415806	-0.0933754	FALSE
1555349_a_at	0.441421	-0.148486	FALSE
1555350_at	0.669106	0.156367	FALSE
1555351_s_at	0.478479	-0.154955	FALSE
1555353_at	0.327875	0.198837	FALSE
1555355_a_at	0.493749	-0.161773	FALSE
1555370_a_at	0.399317	-0.0163839	FALSE
1555373_at	0.0918314	-0.093852	FALSE
1555374_at	0.23809	-0.109167	FALSE
1555390_at	0.413273	-0.0531704	FALSE
1555405_at	0.456043	-0.104715	FALSE
1555415_at	0.431406	0.0430081	FALSE
1555419_a_at	0.460115	0.05854	FALSE
1555420_a_at	0.353835	-0.0172721	FALSE
1555427_s_at	0.420289	-0.019253	FALSE
1555447_at	0.296217	-0.0951134	FALSE
1555452_at	0.476476	0.301542	FALSE
1555461_at	0.548087	-0.0937241	FALSE
1555468_at	0.42443	-0.00469351	FALSE
1555470_a_at	0.605658	0.205968	FALSE
1555474_at	0.315124	0.14913	FALSE
1555476_at	0.426301	0.03695	FALSE
1555495_a_at	0.459782	-0.510105	FALSE
1555497_a_at	0.514279	0.0543612	FALSE
1555500_s_at	0.443595	-0.0249607	FALSE
1555501_s_at	0.456504	-0.0384501	FALSE
1555505_a_at	0.435282	-0.0141847	FALSE
1555516_at	0.423321	-0.0276926	FALSE
1555519_at	0.423083	0.0177408	FALSE
1555522_s_at	0.448465	0.309636	FALSE
1555529_at	0.427837	-0.0439652	FALSE
1555555_at	0.45365	0.0354311	FALSE
1555559_s_at	0.437264	0.00168564	FALSE
1555561_a_at	0.453334	-0.08338	FALSE
1555562_a_at	0.412058	-0.222583	FALSE
1555564_a_at	0.358409	0.197097	FALSE
1555573_at	0.371931	0.0512221	FALSE
1555575_a_at	0.460372	-0.0178461	FALSE
1555594_a_at	0.341127	-0.10344	FALSE
1555606_a_at	0.423475	0.150755	FALSE
1555610_at	0.412451	0.0254968	FALSE
1555618_s_at	0.53776	-0.0512775	FALSE
1555647_a_at	0.723906	-0.0401984	FALSE
1555653_at	0.302253	-0.0819782	FALSE
1555673_at	0.421915	0.0155066	FALSE
1555679_a_at	0.549082	-0.00513259	FALSE
1555718_x_at	0.379856	-0.0323537	FALSE
1555741_at	0.424466	-0.0487251	FALSE
1555758_a_at	0.540214	0.15598	FALSE
1555760_a_at	0.416469	0.110632	FALSE
1555761_x_at	0.416264	0.448625	FALSE
1555762_s_at	0.443652	-0.270435	FALSE
1555764_s_at	0.422962	0.448155	FALSE
1555772_a_at	0.524103	-0.0706736	FALSE
1555775_a_at	0.421721	-0.009735	FALSE
1555780_a_at	0.408451	0.245561	FALSE
1555788_a_at	0.262734	-0.0685988	FALSE
1555789_s_at	0.422414	-0.0289392	FALSE
1555790_a_at	0.510592	-0.258841	FALSE
1555797_a_at	0.436856	-0.312545	FALSE
1555803_a_at	0.481771	0.102633	FALSE
1555812_a_at	0.32057	-0.147983	FALSE
1555820_a_at	0.433268	0.170306	FALSE
1555823_at	0.304898	0.110733	FALSE
1555826_at	0.447061	0.138801	FALSE
1555832_s_at	0.428314	0.257299	FALSE
1555833_a_at	0.464318	-0.0196653	FALSE
1555837_s_at	0.43436	-0.0124275	FALSE
1555843_at	0.428567	0.123431	FALSE
1555844_s_at	0.440443	-0.202157	FALSE
1555845_at	0.417874	-0.14231	FALSE
1555846_a_at	0.654912	-0.0480842	FALSE
1555847_a_at	0.413238	0.0414858	FALSE
1555851_s_at	0.477811	0.229819	FALSE
1555852_at	0.443894	-0.2364	FALSE
1555858_at	0.434716	-0.0499533	FALSE
1555864_s_at	0.4448	-0.27168	FALSE
1555866_a_at	0.493968	-0.0311922	FALSE
1555872_a_at	0.487607	-0.114744	FALSE
1555874_x_at	0.457599	-0.107617	FALSE
1555878_at	0.539513	-0.00529743	FALSE
1555886_at	0.422044	0.100791	FALSE
1555888_at	0.521763	-0.0811171	FALSE
1555889_a_at	0.435685	0.0974681	FALSE
1555893_at	0.423557	0.02272	FALSE
1555902_at	0.453722	0.0250979	FALSE
1555904_at	0.422676	-0.0814241	FALSE
1555906_s_at	0.4931	0.377128	FALSE
1555910_at	0.509455	0.110601	FALSE
1555916_at	0.410537	-0.288391	FALSE
1555920_at	0.41681	-0.0494876	FALSE
1555933_at	0.442877	0.157711	FALSE
1555938_x_at	0.395818	0.0464835	FALSE
1555944_at	0.407375	-0.069233	FALSE
1555945_s_at	0.428487	-0.235336	FALSE
1555948_s_at	0.486422	0.0381514	FALSE
1555950_a_at	0.645383	0.132157	FALSE
1555953_at	0.516408	-0.0376667	FALSE
1555961_a_at	0.449348	0.446913	FALSE
1555963_x_at	0.0896523	-0.0787055	FALSE
1555964_at	0.421703	-0.191273	FALSE
1555968_a_at	0.457365	-0.0765091	FALSE
1555971_s_at	0.473858	0.111871	FALSE
1555982_at	0.279939	0.0859011	FALSE
1555989_at	0.679717	-0.0709465	FALSE
1555991_s_at	0.424863	0.0431186	FALSE
1555993_at	0.426808	-0.0417976	FALSE
1556007_s_at	0.426694	-0.000974063	FALSE
1556009_at	0.539269	-0.0648525	FALSE
1556015_a_at	0.385152	0.0545264	FALSE
1556021_at	0.421963	0.0123585	FALSE
1556030_at	0.477149	0.073414	FALSE
1556035_s_at	0.467107	0.192315	FALSE
1556043_a_at	0.289851	0.127306	FALSE
1556047_s_at	0.494256	-0.0572441	FALSE
1556056_at	0.427753	-0.0562952	FALSE
1556061_at	0.524726	-0.128221	FALSE
1556063_s_at	0.441913	-0.0870626	FALSE
1556064_at	0.396604	0.240498	FALSE
1556086_at	0.532444	0.192554	FALSE
1556111_s_at	0.430736	-0.159469	FALSE
1556121_at	0.472902	-0.0404919	FALSE
1556148_s_at	0.418505	-0.0804422	FALSE
1556151_at	0.446688	0.219461	FALSE
1556170_at	0.542365	0.0705465	FALSE
1556176_at	0.45096	0.219401	FALSE
1556178_x_at	0.433011	0.161192	FALSE
1556180_at	0.432005	-0.105021	FALSE
1556186_s_at	0.601664	-0.097452	FALSE
1556188_a_at	0.244747	-0.0917902	FALSE
1556194_a_at	0.461605	-0.103393	FALSE
1556201_at	0.580886	-0.0751173	FALSE
1556209_at	0.465113	-0.0657232	FALSE
1556227_at	0.429249	-0.0902311	FALSE
1556228_a_at	0.521275	-0.283769	FALSE
1556242_a_at	0.381922	-0.165551	FALSE
1556250_at	0.432589	-0.0436713	FALSE
1556259_at	0.424606	-0.0187606	FALSE
1556261_a_at	0.51172	-0.194166	FALSE
1556269_at	0.426277	0.200832	FALSE
1556272_a_at	0.411295	-0.0948828	FALSE
1556283_s_at	0.37269	0.151946	FALSE
1556285_s_at	0.654221	0.0208702	FALSE
1556292_s_at	0.400052	-0.139158	FALSE
1556296_at	0.406578	0.049072	FALSE
1556301_at	0.424958	0.252914	FALSE
1556316_s_at	0.154433	-0.053418	FALSE
1556338_at	0.427145	0.037835	FALSE
1556339_a_at	0.299253	0.133298	FALSE
1556345_s_at	0.578406	0.235547	FALSE
1556348_at	0.399884	0.0668046	FALSE
1556352_at	0.41465	-0.161491	FALSE
1556356_at	0.444367	0.0366521	FALSE
1556383_at	0.428698	-0.077832	FALSE
1556385_at	0.450647	0.0443429	FALSE
1556389_at	0.441691	-0.260648	FALSE
1556436_at	0.425387	0.0866003	FALSE
1556442_x_at	0.418257	0.0879591	FALSE
1556469_s_at	0.392099	0.0164367	FALSE
1556471_at	0.697157	-0.0506353	FALSE
1556474_a_at	0.430833	-0.0669707	FALSE
1556516_at	0.424526	0.0558383	FALSE
1556518_at	0.385972	0.19163	FALSE
1556531_at	0.34896	0.16871	FALSE
1556542_a_at	0.462165	0.0996544	FALSE
1556543_at	0.549796	-0.0690631	FALSE
1556558_s_at	0.326321	0.0537324	FALSE
1556579_s_at	0.426219	-0.067401	FALSE
1556580_a_at	0.471527	0.0443245	FALSE
1556581_at	0.361977	0.0461452	FALSE
1556582_at	0.430789	-0.214734	FALSE
1556588_at	0.578954	-0.111464	FALSE
1556597_a_at	0.358106	0.240924	FALSE
1556613_s_at	0.429528	0.0316676	FALSE
1556619_at	0.449513	0.00696609	FALSE
1556641_at	-0.0115396	-0.0615404	FALSE
1556643_at	0.542342	-0.229046	FALSE
1556646_at	0.40293	-0.0309534	FALSE
1556655_s_at	0.631293	-0.0386883	FALSE
1556658_a_at	0.380372	0.074848	FALSE
1556661_at	0.428705	0.0341659	FALSE
1556675_s_at	0.408134	-0.124269	FALSE
1556704_s_at	0.393957	-0.0267934	FALSE
1556722_a_at	0.434595	-0.120275	FALSE
1556737_at	0.434315	-0.0588918	FALSE
1556743_at	0.246225	-0.0544501	FALSE
1556787_s_at	0.392626	0.0369943	FALSE
1556789_a_at	0.39549	0.0326337	FALSE
1556797_at	0.428681	0.225759	FALSE
1556817_a_at	0.426644	0.00431425	FALSE
1556820_a_at	0.177484	-0.129443	FALSE
1556821_x_at	0.247523	-0.144483	FALSE
1556824_at	0.44959	-0.113902	FALSE
1556832_at	0.390334	0.0279463	FALSE
1556835_s_at	0.431173	-0.186226	FALSE
1556873_at	0.359774	-0.0258177	FALSE
1556905_at	0.430891	-0.00213289	FALSE
1556911_at	0.433169	0.295219	FALSE
1556929_at	0.415374	0.203851	FALSE
1556933_at	0.445154	-0.0663842	FALSE
1556951_at	0.363268	-0.0537747	FALSE
1556956_at	0.429251	0.476918	FALSE
1556976_s_at	0.431632	-0.0568621	FALSE
1556986_at	0.392178	-0.13466	FALSE
1556988_s_at	0.443498	-0.33732	FALSE
1556989_at	0.426397	0.0184368	FALSE
1557003_at	0.429233	-0.0554325	FALSE
1557008_at	0.583144	-0.194641	FALSE
1557034_s_at	0.464848	0.154251	FALSE
1557038_s_at	0.455458	-0.129479	FALSE
1557046_x_at	0.453426	-0.15858	FALSE
1557053_s_at	0.454513	0.118269	FALSE
1557057_a_at	0.513572	0.0424033	FALSE
1557059_at	0.472794	-0.0522057	FALSE
1557063_at	0.426936	-0.056462	FALSE
1557064_s_at	0.474945	0.0892146	FALSE
1557065_at	0.43148	-0.0482364	FALSE
1557067_s_at	0.445464	0.00704424	FALSE
1557080_s_at	0.425261	-0.0108274	FALSE
1557081_at	0.424974	-0.00541445	FALSE
1557091_at	0.550446	-0.163468	FALSE
1557112_a_at	0.390997	-0.171145	FALSE
1557116_at	0.301154	-0.0757323	FALSE
1557118_a_at	0.403598	-0.0912579	FALSE
1557120_at	0.433477	-0.304868	FALSE
1557121_s_at	0.431682	-0.103419	FALSE
1557122_s_at	0.266095	-0.0586575	FALSE
1557129_a_at	0.480859	-0.0621011	FALSE
1557132_at	0.392405	-0.0828536	FALSE
1557139_at	0.306224	0.0268907	FALSE
1557146_a_at	0.429141	0.00356193	FALSE
1557149_at	0.312975	0.0428114	FALSE
1557155_a_at	0.41719	-0.0693118	FALSE
1557170_at	0.26532	-0.0369329	FALSE
1557174_a_at	0.349131	-0.132091	FALSE
1557192_at	0.436092	0.0277369	FALSE
1557193_at	0.537302	-0.0573043	FALSE
1557194_a_at	0.42884	-0.0321985	FALSE
1557219_at	0.709479	-0.092639	FALSE
1557222_at	0.569392	0.00351466	FALSE
1557227_s_at	0.552682	-0.219381	FALSE
1557232_at	0.427519	-0.0214252	FALSE
1557236_at	0.427058	-0.106778	FALSE
1557252_at	0.424741	-0.0520737	FALSE
1557276_at	0.435197	0.100908	FALSE
1557277_a_at	0.0781891	-0.00481164	FALSE
1557280_s_at	0.429799	-0.190203	FALSE
1557283_a_at	0.504633	-0.0805704	FALSE
1557293_at	0.378375	-0.0291979	FALSE
1557319_at	0.326739	0.141861	FALSE
1557322_at	0.427363	-0.0786308	FALSE
1557331_at	0.469337	-0.0792746	FALSE
1557339_at	0.441592	-0.0779014	FALSE
1557352_at	0.431646	0.058968	FALSE
1557360_at	0.44188	-0.110693	FALSE
1557369_a_at	0.41228	0.0312304	FALSE
1557370_s_at	0.562914	-0.0422314	FALSE
1557372_at	0.431857	-0.0477924	FALSE
1557374_at	0.420299	0.128082	FALSE
1557383_a_at	0.257937	-0.0570887	FALSE
1557388_at	0.398227	-0.102011	FALSE
1557394_at	0.420052	0.00185622	FALSE
1557399_at	0.42774	-0.057937	FALSE
1557411_s_at	0.507767	-0.279347	FALSE
1557415_s_at	0.413864	0.0562839	FALSE
1557433_at	0.455538	0.205407	FALSE
1557450_s_at	0.43433	0.172297	FALSE
1557458_s_at	0.442564	0.486782	FALSE
1557459_at	0.423277	0.168835	FALSE
1557487_at	0.500043	0.0336263	FALSE
1557522_x_at	0.406309	0.0360887	FALSE
1557527_at	0.419371	-0.144557	FALSE
1557540_at	0.429697	0.2013	FALSE
1557543_at	0.422662	0.198853	FALSE
1557553_at	0.308121	0.031034	FALSE
1557555_at	0.42372	-0.112393	FALSE
1557557_at	0.417922	-0.063994	FALSE
1557570_a_at	0.395684	0.0864317	FALSE
1557582_at	0.425559	0.0571869	FALSE
1557583_at	0.455892	-0.0143627	FALSE
1557584_at	0.475785	0.128949	FALSE
1557586_s_at	0.428071	0.0519917	FALSE
1557620_a_at	0.452653	0.130132	FALSE
1557624_at	0.462666	-0.069383	FALSE
1557630_s_at	0.403805	-0.072312	FALSE
1557632_at	0.334142	-0.124447	FALSE
1557637_at	0.409108	-0.0989284	FALSE
1557645_at	0.354589	0.0605378	FALSE
1557667_at	0.414594	0.0593865	FALSE
1557672_s_at	0.419305	0.149775	FALSE
1557675_at	0.44438	-0.270409	FALSE
1557684_at	0.406411	-0.051457	FALSE
1557697_at	0.374238	0.0134437	FALSE
1557699_x_at	0.494721	0.188992	FALSE
1557720_s_at	0.430664	0.036012	FALSE
1557726_at	0.377658	0.0576843	FALSE
1557745_at	0.422721	-0.0866187	FALSE
1557746_at	0.575486	0.169611	FALSE
1557754_at	0.445105	-0.11286	FALSE
1557755_at	0.315874	-0.0299343	FALSE
1557759_at	0.381277	0.2559	FALSE
1557782_s_at	0.459566	-0.121443	FALSE
1557797_a_at	0.307848	-0.0388083	FALSE
1557799_at	0.467584	-0.0907194	FALSE
1557801_x_at	0.348014	-0.12148	FALSE
1557802_at	0.405494	0.0401877	FALSE
1557804_at	0.417073	0	FALSE
1557811_a_at	0.41702	-0.0544894	FALSE
1557813_at	0.71962	0.12648	FALSE
1557820_at	0.448209	-0.312212	FALSE
1557823_s_at	0.388038	-0.0318485	FALSE
1557826_at	0.122616	-0.102821	FALSE
1557830_at	0.411864	-0.0530583	FALSE
1557838_at	0.425797	-0.177179	FALSE
1557857_a_at	0.452641	0.0581356	FALSE
1557869_at	0.415949	-0.0482713	FALSE
1557878_at	0.432574	0.147811	FALSE
1557886_at	0.426811	0.0638497	FALSE
1557915_s_at	0.434753	0.189693	FALSE
1557944_s_at	0.410473	-0.105756	FALSE
1557945_at	0.461425	0.217193	FALSE
1557950_at	0.418303	0.0187456	FALSE
1557953_at	0.521136	0.147648	FALSE
1557954_at	0.458847	0.0423497	FALSE
1557965_at	0.414449	-0.105806	FALSE
1557984_s_at	0.455909	-0.100738	FALSE
1557985_s_at	0.490917	-0.211503	FALSE
1557987_at	0.540711	0.0414316	FALSE
1558015_s_at	0.640475	-0.0210091	FALSE
1558017_s_at	0.405991	0.0765228	FALSE
1558021_at	0.426192	-0.087071	FALSE
1558048_x_at	0.368351	-0.352961	FALSE
1558050_at	0.470612	-0.0364488	FALSE
1558052_at	0.394473	-0.0765084	FALSE
1558053_s_at	0.344929	-0.057245	FALSE
1558076_at	0.403527	-0.0559584	FALSE
1558080_s_at	0.472013	-0.271908	FALSE
1558093_s_at	0.490779	-0.155993	FALSE
1558102_at	0.345281	-0.0269781	FALSE
1558115_at	0.488194	-0.259612	FALSE
1558117_s_at	0.427368	-0.102595	FALSE
1558120_at	0.474164	-0.0103575	FALSE
1558121_at	0.39249	0.0138847	FALSE
1558136_s_at	0.420482	0.0131997	FALSE
1558142_at	0.38861	-0.0104028	FALSE
1558143_a_at	0.449827	0.0921483	FALSE
1558152_at	0.476849	0.108378	FALSE
1558173_a_at	0.503886	-0.082727	FALSE
1558183_at	0.330134	0.0214915	FALSE
1558184_s_at	0.51573	-0.305601	FALSE
1558186_s_at	0.377246	-0.0538448	FALSE
1558193_at	0.46095	0.0287058	FALSE
1558201_s_at	0.497392	-0.0476699	FALSE
1558202_at	0.446002	-0.0112173	FALSE
1558217_at	0.385817	-0.0667579	FALSE
1558230_at	0.562456	0.0237126	FALSE
1558233_s_at	0.459422	-0.0988659	FALSE
1558236_at	0.511627	-0.257867	FALSE
1558237_x_at	0.504281	-0.186214	FALSE
1558250_s_at	0.518521	0.277061	FALSE
1558256_at	0.282154	0.160461	FALSE
1558273_a_at	0.403661	-0.113871	FALSE
1558279_a_at	0.520521	-0.152483	FALSE
1558292_s_at	0.448416	-0.0342601	FALSE
1558300_at	0.426962	0.157315	FALSE
1558304_s_at	0.430742	0.00737728	FALSE
1558315_s_at	0.486702	0.210736	FALSE
1558327_at	0.388427	0.0623717	FALSE
1558329_at	0.256773	-0.101874	FALSE
1558336_at	0.431205	-0.0382384	FALSE
1558356_at	0.420388	0.023836	FALSE
1558369_at	0.483694	0.378426	FALSE
1558375_at	0.442356	-0.0817962	FALSE
1558381_a_at	0.428189	-0.0766484	FALSE
1558383_at	0.397643	0.00288438	FALSE
1558401_at	0.635037	-0.00421916	FALSE
1558407_at	0.399815	-0.0699696	FALSE
1558426_x_at	0.527933	-0.332277	FALSE
1558431_at	0.329151	0.0357453	FALSE
1558445_at	0.54369	-0.0580966	FALSE
1558450_at	0.425736	-0.0172051	FALSE
1558467_a_at	0.303699	-0.00490444	FALSE
1558474_at	0.424873	0.0422975	FALSE
1558487_a_at	0.477315	-0.117205	FALSE
1558508_a_at	0.418922	-0.279428	FALSE
1558511_s_at	0.409019	-0.00105428	FALSE
1558522_at	0.414414	-0.0530595	FALSE
1558525_at	0.431043	-0.0481094	FALSE
1558529_s_at	0.483008	0.379067	FALSE
1558557_at	0.397838	0.0428095	FALSE
1558560_s_at	0.41305	-0.0981567	FALSE
1558568_a_at	0.406952	-0.0567288	FALSE
1558569_at	0.468923	0.0402079	FALSE
1558587_at	0.362615	-0.0513915	FALSE
1558595_at	0.351524	-0.042539	FALSE
1558600_a_at	0.409285	0.197271	FALSE
1558601_at	0.34457	-0.0847002	FALSE
1558605_at	0.534378	-0.103569	FALSE
1558612_a_at	0.423574	-0.020933	FALSE
1558620_at	0.554327	0.165732	FALSE
1558641_at	0.417535	0.26186	FALSE
1558648_at	0.416427	-0.125342	FALSE
1558649_at	0.415153	-0.0531181	FALSE
1558672_at	0.378512	0.0391565	FALSE
1558675_s_at	0.4282	0.0318843	FALSE
1558678_s_at	0.412563	0.589404	FALSE
1558679_at	0.400547	0.222398	FALSE
1558682_at	0.431237	0.135493	FALSE
1558685_a_at	0.431616	0.0235732	FALSE
1558686_at	0.427805	0.0338352	FALSE
1558688_at	0.431568	0.298332	FALSE
1558692_at	0.187013	-0.151896	FALSE
1558693_s_at	0.491441	-0.0761266	FALSE
1558695_at	0.152592	-0.0640098	FALSE
1558700_s_at	0.494247	-0.205097	FALSE
1558702_at	0.268656	-0.108206	FALSE
1558705_at	0.330958	0.186606	FALSE
1558706_a_at	0.269275	-0.175663	FALSE
1558710_at	0.439066	0.232974	FALSE
1558747_at	0.429917	-0.191436	FALSE
1558750_a_at	0.432064	-0.02483	FALSE
1558775_s_at	0.440634	-0.021184	FALSE
1558777_at	0.435734	0.248575	FALSE
1558784_at	0.425351	0.218962	FALSE
1558794_at	0.420917	0.296695	FALSE
1558801_at	0.49663	-0.0159772	FALSE
1558802_at	0.404992	0.221309	FALSE
1558809_s_at	0.42358	-0.049994	FALSE
1558813_at	0.423393	-0.0214664	FALSE
1558819_at	0.42841	0.256619	FALSE
1558847_at	0.423381	-0.0376518	FALSE
1558862_at	0.415367	-0.00676827	FALSE
1558894_a_at	0.478604	0.052066	FALSE
1558899_s_at	0.411473	-0.0215107	FALSE
1558914_at	0.428898	0.016283	FALSE
1558922_at	0.434754	0.227293	FALSE
1558924_s_at	0.434184	-0.148042	FALSE
1558953_s_at	0.44174	-0.105423	FALSE
1558956_s_at	0.483849	-0.195994	FALSE
1558982_at	0.399449	0.0264079	FALSE
1558983_at	0.46646	0.03613	FALSE
1559006_at	0.422984	-0.227673	FALSE
1559007_s_at	0.55755	-0.186762	FALSE
1559036_at	0.391741	-0.0419677	FALSE
1559039_at	0.586384	-0.0969221	FALSE
1559048_at	0.433734	-0.0575305	FALSE
1559049_a_at	0.469442	-0.0529578	FALSE
1559054_a_at	0.36173	-0.0393111	FALSE
1559060_a_at	0.42968	0.182053	FALSE
1559061_at	0.511084	0.0366238	FALSE
1559064_at	0.42023	-0.112695	FALSE
1559066_at	0.618597	0.144714	FALSE
1559067_a_at	0.472536	0.364699	FALSE
1559072_a_at	0.425904	-0.000780596	FALSE
1559078_at	0.502819	-0.0282033	FALSE
1559101_at	0.390355	-0.0352511	FALSE
1559102_at	0.431531	-0.0765688	FALSE
1559126_at	0.421703	-0.0665001	FALSE
1559129_a_at	0.445218	-0.0274073	FALSE
1559131_a_at	0.447598	-0.0465988	FALSE
1559132_at	0.423468	0.00113235	FALSE
1559140_at	0.373333	-0.0315505	FALSE
1559145_at	0.423899	0.000986906	FALSE
1559170_at	0.430209	-0.0533657	FALSE
1559190_s_at	0.555019	0.345017	FALSE
1559204_x_at	0.451399	0.283258	FALSE
1559206_at	0.394468	0.0576427	FALSE
1559214_at	0.397624	0.017988	FALSE
1559220_at	0.400154	-0.0377962	FALSE
1559228_at	0.394249	0.0793728	FALSE
1559229_at	0.407493	0.0595514	FALSE
1559232_a_at	0.333007	0.025753	FALSE
1559249_at	0.527127	0.180759	FALSE
1559257_a_at	0.423752	0.0389313	FALSE
1559261_a_at	0.425029	0.168257	FALSE
1559263_s_at	0.485003	-0.181021	FALSE
1559270_at	0.437588	-0.0474099	FALSE
1559276_at	0.504059	-0.0200813	FALSE
1559285_at	0.470019	0.0160719	FALSE
1559287_at	0.396355	-0.0253473	FALSE
1559291_at	0.280906	-0.0649992	FALSE
1559307_s_at	0.386777	0.139289	FALSE
1559336_at	0.419359	0.0264754	FALSE
1559343_at	0.462551	0.17148	FALSE
1559382_at	0.435124	-0.11295	FALSE
1559391_s_at	0.415398	-0.0485009	FALSE
1559399_s_at	0.685257	0.0420677	FALSE
1559406_at	0.368989	-0.119898	FALSE
1559410_at	0.417898	-0.0944415	FALSE
1559433_at	0.0115795	0.182887	FALSE
1559436_x_at	0.415227	0.0831858	FALSE
1559444_at	0.453657	0.0348999	FALSE
1559467_at	0.311142	-0.0962732	FALSE
1559481_at	0.399684	-0.0280204	FALSE
1559496_at	0.430323	-0.00876932	FALSE
1559497_at	0.50735	-0.0547043	FALSE
1559513_a_at	0.44049	-0.0462729	FALSE
1559522_at	0.393349	-0.072557	FALSE
1559524_at	0.417367	-0.0479892	FALSE
1559529_at	0.406986	0.0379694	FALSE
1559530_at	0.406362	-0.0522918	FALSE
1559538_at	0.42566	0.0387493	FALSE
1559542_a_at	0.380034	-0.0065347	FALSE
1559561_at	0.424231	0.0518507	FALSE
1559582_at	0.423294	-0.0805991	FALSE
1559583_at	0.420751	0.168304	FALSE
1559584_a_at	0.43241	-0.131659	FALSE
1559585_at	0.255462	0.150241	FALSE
1559598_at	0.400584	-0.0143825	FALSE
1559607_s_at	0.410711	0.145557	FALSE
1559618_at	0.130863	-0.0481237	FALSE
1559623_at	0.392175	-0.0636075	FALSE
1559624_at	0.197535	-0.014797	FALSE
1559638_at	0.410448	-0.0494573	FALSE
1559652_at	0.343454	-0.000717988	FALSE
1559658_at	0.427363	0.00298274	FALSE
1559672_a_at	0.388207	0.177175	FALSE
1559682_at	0.432	0.159499	FALSE
1559691_at	0.465608	0.0115809	FALSE
1559716_at	0.406981	0.0437703	FALSE
1559724_at	0.399129	0.00545371	FALSE
1559746_a_at	0.396006	-0.0929466	FALSE
1559765_a_at	0.359973	0.152057	FALSE
1559776_at	0.551812	-0.111474	FALSE
1559777_at	0.305938	-0.0459986	FALSE
1559804_at	0.423753	-0.0438816	FALSE
1559806_at	0.429872	0.0532093	FALSE
1559814_at	0.380889	-0.0609708	FALSE
1559820_at	0.700616	-0.0685718	FALSE
1559822_s_at	0.444153	-0.345964	FALSE
1559837_at	0.460633	-0.0503951	FALSE
1559870_at	0.462577	0.19043	FALSE
1559895_x_at	0.211488	-0.0804408	FALSE
1559921_at	0.420581	-0.0496457	FALSE
1559922_at	0.426654	0.134222	FALSE
1559923_at	0.427714	-0.0279778	FALSE
1559926_at	0.405948	0.0052768	FALSE
1559942_at	0.407473	-0.0782065	FALSE
1559946_s_at	0.438635	-0.357963	FALSE
1559949_at	0.368378	-0.0236106	FALSE
1559954_s_at	0.386529	-0.102029	FALSE
1559975_at	0.0542063	0.159133	FALSE
1559980_at	0.365579	0.0356452	FALSE
1559993_at	0.371926	-0.0685918	FALSE
1560006_a_at	0.429975	0.094468	FALSE
1560007_at	0.41391	-0.0293174	FALSE
1560011_at	0.42875	0.234799	FALSE
1560013_at	0.477433	0.0406803	FALSE
1560060_s_at	0.437392	0.348883	FALSE
1560068_a_at	0.414071	-0.0164328	FALSE
1560071_a_at	0.676786	-0.128549	FALSE
1560089_at	0.481022	0.0344527	FALSE
1560116_a_at	0.44267	-0.260493	FALSE
1560117_at	0.513907	-0.0236298	FALSE
1560118_at	0.452368	-0.0366569	FALSE
1560131_at	0.442548	-0.0529052	FALSE
1560144_at	0.591629	0.170009	FALSE
1560153_at	0.427593	0.018981	FALSE
1560156_at	0.356703	-0.209304	FALSE
1560177_at	0.426546	-0.0675238	FALSE
1560187_at	0.33559	0.0571338	FALSE
1560189_at	0.434803	-0.0123594	FALSE
1560199_x_at	0.306431	-0.12853	FALSE
1560204_at	0.376844	0.268884	FALSE
1560214_at	0.415774	0.0162476	FALSE
1560222_at	0.352612	-0.0622449	FALSE
1560225_at	0.459085	-0.0476222	FALSE
1560258_a_at	0.290134	-0.0528876	FALSE
1560265_at	0.416908	-0.0317285	FALSE
1560271_at	0.416455	-0.0992788	FALSE
1560278_at	0.55543	-0.00133806	FALSE
1560290_at	0.374532	-0.15101	FALSE
1560296_at	0.39506	0.176696	FALSE
1560306_at	0.377614	-0.00982705	FALSE
1560370_x_at	0.325531	0.00487718	FALSE
1560373_a_at	0.422404	-0.0153794	FALSE
1560396_at	0.421692	-0.0708068	FALSE
1560402_at	0.378456	0.198879	FALSE
1560412_at	0.485978	-0.00590513	FALSE
1560433_at	0.365316	0.256999	FALSE
1560434_x_at	0.428169	-0.0995158	FALSE
1560446_at	0.563837	0.0212065	FALSE
1560474_at	0.426246	-0.00940748	FALSE
1560476_at	0.340805	-0.0536335	FALSE
1560493_a_at	0.402429	-0.0895656	FALSE
1560525_at	0.431627	-0.073449	FALSE
1560527_at	0.453359	0.359294	FALSE
1560533_at	0.390769	0.0452036	FALSE
1560537_at	0.430286	0.0331068	FALSE
1560573_at	0.379624	0.117699	FALSE
1560587_s_at	0.413855	-0.202338	FALSE
1560588_at	0.394586	0.255477	FALSE
1560590_s_at	0.433151	0.0418049	FALSE
1560596_at	0.411815	-0.0324536	FALSE
1560625_s_at	0.403215	-0.0377704	FALSE
1560634_a_at	0.452688	0.025695	FALSE
1560637_at	0.256368	-0.0381454	FALSE
1560652_at	0.424424	0.0210535	FALSE
1560706_at	0.428907	-0.0431304	FALSE
1560716_at	0.203936	-0.0695494	FALSE
1560723_at	0.446147	0.0315494	FALSE
1560733_at	0.427908	-0.0357771	FALSE
1560735_s_at	0.422603	-0.161125	FALSE
1560738_at	0.401989	0.192871	FALSE
1560739_a_at	0.536001	-0.0739568	FALSE
1560746_at	0.363895	-0.0267706	FALSE
1560753_at	0.34635	-0.0461705	FALSE
1560754_at	0.455018	-0.101966	FALSE
1560767_at	0.301242	0.0324521	FALSE
1560779_a_at	0.390168	-0.00106002	FALSE
1560812_at	0.414624	-0.0398806	FALSE
1560838_at	0.510006	-0.0694522	FALSE
1560863_a_at	0.422092	-0.128743	FALSE
1560868_s_at	0.243142	-0.130971	FALSE
1560874_at	0.206198	0.22795	FALSE
1560887_a_at	0.60002	0.0115599	FALSE
1560897_a_at	0.423227	-0.0840824	FALSE
1560916_a_at	0.475765	0.069793	FALSE
1560924_at	0.419256	-0.16686	FALSE
1560932_at	0.374513	0.00332148	FALSE
1560941_a_at	0.403129	0.00441424	FALSE
1560944_at	0.397055	0.000976945	FALSE
1560958_s_at	0.425135	0.0138884	FALSE
1560959_a_at	0.208977	-0.191191	FALSE
1560981_a_at	0.473302	0.154361	FALSE
1561017_at	0.49814	-0.0589945	FALSE
1561021_at	0.402149	0.0464579	FALSE
1561042_at	0.452274	-0.0263495	FALSE
1561052_s_at	0.411765	-0.0407349	FALSE
1561061_at	0.439287	-0.0404284	FALSE
1561079_at	0.361668	-0.0228331	FALSE
1561125_at	0.340775	-0.113791	FALSE
1561135_at	0.422903	-0.0567165	FALSE
1561139_at	0.384575	-0.0878639	FALSE
1561143_at	0.41562	0.0211442	FALSE
1561144_at	0.421804	0.0841236	FALSE
1561149_at	0.433822	0	FALSE
1561154_at	0.569296	0.0455448	FALSE
1561169_at	0.638589	-0.0728806	FALSE
1561179_s_at	0.35399	-0.0513429	FALSE
1561194_at	0.219282	-0.0120991	FALSE
1561206_at	0.414113	-0.0645998	FALSE
1561212_at	0.395014	-0.0598943	FALSE
1561221_x_at	0.376623	0.0265062	FALSE
1561225_at	0.316914	-0.115972	FALSE
1561249_a_at	0.113971	-0.202166	FALSE
1561255_at	0.41741	0.022252	FALSE
1561261_at	0.347289	0.0645019	FALSE
1561262_at	0.431392	-0.116709	FALSE
1561286_a_at	0.41116	-0.0744687	FALSE
1561292_at	0.42335	0.0382706	FALSE
1561293_at	0.410544	0.0617044	FALSE
1561324_at	0.429438	-0.0833381	FALSE
1561332_at	0.450753	0.181581	FALSE
1561354_at	0.387744	0.045188	FALSE
1561368_at	0.431768	-0.174275	FALSE
1561383_at	0.397201	-0.0672073	FALSE
1561389_at	0.405393	-0.0143324	FALSE
1561401_at	0.409632	-0.0435074	FALSE
1561411_at	0.395753	-0.0343756	FALSE
1561418_at	0.396286	-0.0371647	FALSE
1561422_at	0.429761	0.0253081	FALSE
1561424_at	0.382119	-0.120545	FALSE
1561430_s_at	0.510241	-0.00887806	FALSE
1561454_at	0.44696	0.177804	FALSE
1561467_at	0.425627	-0.0712289	FALSE
1561474_at	0.298884	0.00954636	FALSE
1561477_at	0.39794	0.00951962	FALSE
1561499_at	0.43445	-0.0757492	FALSE
1561518_at	0.425228	0.0401538	FALSE
1561556_at	0.327161	-0.163279	FALSE
1561571_at	0.415092	-0.0417677	FALSE
1561573_at	0.424329	-0.0448566	FALSE
1561575_at	0.0448741	-0.0332001	FALSE
1561609_at	0.420585	0.184991	FALSE
1561627_at	0.443568	0.0331946	FALSE
1561638_at	0.397438	-0.0437754	FALSE
1561652_at	0.203447	0.0484041	FALSE
1561660_at	0.197971	-0.0743249	FALSE
1561669_at	0.434869	0.00362906	FALSE
1561679_at	0.472389	0.00273039	FALSE
1561691_at	0.414396	-0.0468041	FALSE
1561700_at	0.427476	0.0177329	FALSE
1561720_at	0.364426	0.0592435	FALSE
1561723_at	0.422976	0.0300397	FALSE
1561726_s_at	0.319072	-0.052283	FALSE
1561739_at	0.44988	-0.0136003	FALSE
1561749_at	0.434128	-0.131483	FALSE
1561754_at	0.334853	0.208112	FALSE
1561813_at	0.391867	0.043321	FALSE
1561846_s_at	0.423154	-0.0205551	FALSE
1561863_a_at	0.460051	0.0354154	FALSE
1561879_at	0.433432	-0.0752373	FALSE
1561883_at	0.420436	-0.0425859	FALSE
1561884_at	0.372138	0.0133393	FALSE
1561890_at	0.433515	0.0565739	FALSE
1561894_at	0.371742	-0.0717395	FALSE
1561905_at	0.431305	-0.0092839	FALSE
1561915_at	0.395129	0.157013	FALSE
1561937_x_at	0.428589	-0.0406309	FALSE
1561962_at	0.27822	0.000784755	FALSE
1561973_at	0.399397	-0.0115621	FALSE
1561983_at	0.288671	-0.00193208	FALSE
1561997_at	0.340518	-0.017442	FALSE
1561998_at	0.220845	0.045008	FALSE
1562005_at	0.509116	-0.0786805	FALSE
1562023_at	0.421443	0.0269444	FALSE
1562036_at	0.422955	-0.103882	FALSE
1562055_at	0.426899	-0.0506881	FALSE
1562063_x_at	0.428515	-0.00477925	FALSE
1562069_at	0.412518	-0.000946735	FALSE
1562073_at	0.417755	-0.0221936	FALSE
1562098_at	0.326735	-0.0753558	FALSE
1562099_at	0.340443	0.151278	FALSE
1562106_at	0.407438	-0.036738	FALSE
1562130_at	0.435028	-0.0558771	FALSE
1562144_at	0.358086	-0.000563352	FALSE
1562215_at	0.41728	0.18102	FALSE
1562222_at	0.421722	-0.00125454	FALSE
1562228_s_at	0.429406	0.334402	FALSE
1562244_at	0.432491	-0.0254782	FALSE
1562257_x_at	0.426785	-0.0488659	FALSE
1562263_at	0.410078	0.0235442	FALSE
1562269_at	0.471661	-0.0501897	FALSE
1562271_x_at	0.415736	0.000427976	FALSE
1562289_at	0.435801	-0.0423826	FALSE
1562296_at	0.423643	-0.0270437	FALSE
1562307_at	0.300725	0.0169782	FALSE
1562311_at	0.388134	-0.0498068	FALSE
1562314_at	0.364	-0.03792	FALSE
1562316_at	0.739905	-0.0487295	FALSE
1562324_a_at	0.386389	0.0382159	FALSE
1562337_at	0.429404	0.301242	FALSE
1562371_s_at	0.389775	-0.103519	FALSE
1562406_at	0.422081	0.228975	FALSE
1562408_at	0.368709	-0.0171203	FALSE
1562454_at	0.269667	-0.0623818	FALSE
1562460_at	0.46772	-0.330307	FALSE
1562474_at	0.420566	0.0791484	FALSE
1562481_at	0.154335	-0.0186592	FALSE
1562484_at	0.392636	0.0240658	FALSE
1562499_at	0.423477	-0.151455	FALSE
1562509_at	0.421021	-0.00899049	FALSE
1562524_at	0.425984	0.0582743	FALSE
1562546_at	0.488163	0.152023	FALSE
1562596_at	0.261835	-0.00744741	FALSE
1562632_at	0.46907	0.00634474	FALSE
1562651_at	0.428613	-0.0396345	FALSE
1562657_a_at	0.362731	-0.0743489	FALSE
1562664_at	0.405875	0.0403977	FALSE
1562683_a_at	0.373844	-0.00196771	FALSE
1562712_at	0.271402	0.0140075	FALSE
1562722_at	0.349057	-0.162724	FALSE
1562728_at	0.421639	-0.121793	FALSE
1562737_at	0.392977	0.00606094	FALSE
1562741_at	0.424307	-0.0628273	FALSE
1562752_at	0.506041	-0.032263	FALSE
1562755_at	0.385932	-0.0337053	FALSE
1562771_at	0.424966	-0.0577617	FALSE
1562777_at	0.491344	0.156649	FALSE
1562785_at	0.420719	-0.0487174	FALSE
1562788_at	0.493521	0.0153703	FALSE
1562789_at	0.395898	0.0289215	FALSE
1562792_at	0.427207	0.047841	FALSE
1562794_at	0.43284	-0.0824526	FALSE
1562831_a_at	0.378992	-0.0366497	FALSE
1562834_at	0.427104	0.1327	FALSE
1562836_at	0.410023	-0.205366	FALSE
1562849_at	0.387638	-0.100474	FALSE
1562861_at	0.428697	0.210432	FALSE
1562885_at	0.431989	0.0108986	FALSE
1562898_at	0.172704	0.0377424	FALSE
1562908_at	0.427424	0.0447629	FALSE
1562921_at	0.351707	-0.14769	FALSE
1562925_at	0.419259	0.0689269	FALSE
1562935_at	0.307845	-0.0556952	FALSE
1562940_at	0.41934	0.0587343	FALSE
1562960_at	0.364012	0.201766	FALSE
1562991_at	0.46043	-0.00433144	FALSE
1562999_x_at	0.386476	-0.0861293	FALSE
1563009_at	0.345362	-0.0460372	FALSE
1563012_x_at	0.426902	-0.0683502	FALSE
1563014_at	0.457936	0.173862	FALSE
1563031_at	0.205933	0.275805	FALSE
1563038_at	0.397312	0.0100062	FALSE
1563051_at	0.391466	-0.0921855	FALSE
1563061_at	0.403197	0.00370967	FALSE
1563077_at	0.42481	-0.17016	FALSE
1563083_s_at	0.243276	-0.122666	FALSE
1563086_at	0.346091	-0.0514095	FALSE
1563087_at	0.414839	0.156584	FALSE
1563088_a_at	0.366815	-0.207367	FALSE
1563112_at	0.42441	0.0486905	FALSE
1563115_at	0.426453	0.0679801	FALSE
1563128_at	0.169609	0.0676726	FALSE
1563130_a_at	0.454925	0.149193	FALSE
1563131_at	0.386376	0.0419801	FALSE
1563133_at	0.232239	0.264033	FALSE
1563138_at	0.39583	-0.0045743	FALSE
1563147_at	0.498982	0.0188385	FALSE
1563174_at	0.488172	0.0240591	FALSE
1563272_at	0.431459	0.0286188	FALSE
1563283_at	0.319596	0.520184	FALSE
1563303_at	0.258757	0.276158	FALSE
1563315_s_at	0.445944	-0.131275	FALSE
1563329_s_at	0.413738	-0.00945402	FALSE
1563357_at	0.53214	0.0631165	FALSE
1563376_at	0.433637	0.281924	FALSE
1563391_at	0.459037	-0.153791	FALSE
1563431_x_at	0.395721	0.605283	FALSE
1563455_at	0.374056	-0.0586384	FALSE
1563473_at	0.478126	-0.0123358	FALSE
1563483_at	0.478271	-0.0506889	FALSE
1563496_at	0.276208	0.193093	FALSE
1563512_at	0.40885	-0.00895009	FALSE
1563521_at	0.429938	0.0348138	FALSE
1563563_at	0.45193	0.029527	FALSE
1563572_at	0.425525	-0.0145263	FALSE
1563587_at	0.42075	-0.0142407	FALSE
1563607_x_at	0.371438	-0.0577679	FALSE
1563610_at	0.423245	-0.0531359	FALSE
1563611_at	0.371702	-0.110044	FALSE
1563612_at	0.42504	0.0475633	FALSE
1563632_at	0.122092	0.191137	FALSE
1563646_a_at	0.3941	0.0498174	FALSE
1563656_at	0.389822	0.0432182	FALSE
1563657_at	0.493795	-0.0612924	FALSE
1563674_at	0.454547	-0.0360802	FALSE
1563772_a_at	0.422821	0.00808854	FALSE
1563796_s_at	0.45798	-0.180811	FALSE
1563840_at	0.41908	-0.000453102	FALSE
1563854_s_at	0.428628	-0.0461302	FALSE
1563897_at	0.422719	0.105479	FALSE
1563900_at	0.405851	0.0184973	FALSE
1563933_a_at	0.421841	0.0278785	FALSE
1563961_at	0.423515	-0.0129639	FALSE
1563969_at	0.254859	-0.00367555	FALSE
1563975_at	0.447598	0.17913	FALSE
1564012_at	0.435228	-0.03947	FALSE
1564029_at	0.324915	-0.02419	FALSE
1564031_a_at	0.411063	0.0864107	FALSE
1564053_a_at	0.584967	-0.0467935	FALSE
1564063_a_at	0.43915	0.0206093	FALSE
1564064_a_at	0.417439	0.0978273	FALSE
1564069_at	0.429069	0.0528309	FALSE
1564084_at	0.417032	0.0325734	FALSE
1564129_a_at	0.421113	-0.0195909	FALSE
1564134_at	0.386379	-0.0437785	FALSE
1564190_x_at	0.224768	-0.0532446	FALSE
1564193_at	0.418607	-0.017708	FALSE
1564200_at	0.432152	0.0130927	FALSE
1564203_at	0.426788	-0.0396075	FALSE
1564207_at	0.564926	0.00931351	FALSE
1564277_a_at	0.488891	0.0647609	FALSE
1564287_at	0.417019	-0.0595898	FALSE
1564299_at	0.430007	-0.0334242	FALSE
1564308_a_at	0.435145	0.00959647	FALSE
1564323_at	0.254061	-0.0192869	FALSE
1564336_at	0.438204	-0.066746	FALSE
1564338_at	0.370398	0.173054	FALSE
1564367_at	0.42982	-0.0427656	FALSE
1564378_a_at	0.413419	-0.00434195	FALSE
1564423_a_at	0.424422	0.161825	FALSE
1564424_at	0.428922	-0.0438761	FALSE
1564439_a_at	0.420126	-0.159142	FALSE
1564469_at	0.42379	-0.0422961	FALSE
1564479_a_at	0.480739	0.176347	FALSE
1564494_s_at	0.392492	0.00678179	FALSE
1564510_at	0.517928	-0.0127389	FALSE
1564520_s_at	0.411325	0.096454	FALSE
1564521_x_at	0.428603	0.0727163	FALSE
1564545_a_at	0.398558	-0.0628479	FALSE
1564547_x_at	0.321566	0.0798861	FALSE
1564591_a_at	0.256169	-0.0199474	FALSE
1564627_at	0.326982	-0.0288184	FALSE
1564637_a_at	0.463134	0.126355	FALSE
1564639_at	0.421734	-0.0834953	FALSE
1564658_at	0.422969	-0.0683809	FALSE
1564672_at	0.412162	-0.0681043	FALSE
1564688_a_at	0.361916	0.177616	FALSE
1564701_at	0.425004	0.122459	FALSE
1564757_a_at	0.387916	0.058125	FALSE
1564758_at	0.610567	0.154675	FALSE
1564776_at	0.413664	-0.00548291	FALSE
1564784_at	0.429673	-0.00245998	FALSE
1564798_at	0.427728	-0.0946406	FALSE
1564878_at	0.429079	0.164345	FALSE
1564882_at	0.425363	-0.0365446	FALSE
1564911_at	0.418238	0.0358556	FALSE
1564949_at	0.443962	0.0243914	FALSE
1564974_at	0.418837	-0.183944	FALSE
1565162_s_at	0.403372	-0.0216666	FALSE
1565242_at	0.304747	-0.0945967	FALSE
1565339_at	0.425296	0.149379	FALSE
1565346_a_at	0.426408	-0.0228103	FALSE
1565562_at	0.431496	0.315998	FALSE
1565577_s_at	0.588901	-0.188408	FALSE
1565579_at	0.390504	0.0089585	FALSE
1565587_at	0.407833	0.138423	FALSE
1565595_at	0.389413	0.0816668	FALSE
1565602_at	0.42238	-0.0598865	FALSE
1565612_at	0.37198	-0.0154334	FALSE
1565620_at	0.427569	-0.064645	FALSE
1565628_at	0.387113	-0.0698754	FALSE
1565657_at	0.423525	0.0232816	FALSE
1565662_at	0.227103	-0.248708	FALSE
1565668_at	0.423519	-0.0138064	FALSE
1565671_a_at	0.26115	0.0214581	FALSE
1565716_at	0.424253	-0.00366536	FALSE
1565722_at	0.204631	0.018509	FALSE
1565734_at	0.382381	0.0540553	FALSE
1565742_at	0.443739	0.00262501	FALSE
1565755_at	0.488717	0.0626443	FALSE
1565759_at	0.252232	-0.0674171	FALSE
1565762_at	0.34047	-0.0518727	FALSE
1565765_x_at	0.351892	-0.0223968	FALSE
1565795_at	0.430238	-0.0478929	FALSE
1565820_x_at	0.167734	0.0285253	FALSE
1565823_at	0.370377	-0.295854	FALSE
1565825_at	0.42956	0.00635722	FALSE
1565830_at	0.390183	0.0169766	FALSE
1565840_at	0.424631	-0.00594108	FALSE
1565843_s_at	0.400395	-0.056198	FALSE
1565844_at	0.42762	-0.0421472	FALSE
1565867_a_at	0.200592	-0.145452	FALSE
1565880_at	0.538111	0.111143	FALSE
1565900_at	0.564018	0.126108	FALSE
1565920_at	0.399221	0.0201915	FALSE
1565939_at	0.43272	0.145024	FALSE
1565949_x_at	0.424802	-0.0420915	FALSE
1565951_s_at	0.571632	0.42255	FALSE
1565998_at	0.423406	0.159574	FALSE
1566002_at	0.397714	-0.142121	FALSE
1566043_at	0.39906	0.0263083	FALSE
1566080_at	0.382858	-0.0231754	FALSE
1566097_at	0.420689	-0.0264639	FALSE
1566106_at	0.43347	-0.083797	FALSE
1566113_at	0.446826	0.153985	FALSE
1566144_at	0.396888	-0.0376644	FALSE
1566183_at	0.425742	0.027931	FALSE
1566190_at	0.404652	0.19443	FALSE
1566191_at	0.324752	0.0973046	FALSE
1566221_at	0.421257	-0.0742489	FALSE
1566228_at	0.422173	-0.0780528	FALSE
1566231_at	0.267862	0.0346736	FALSE
1566248_at	0.116025	-0.178778	FALSE
1566257_at	0.430351	-0.111291	FALSE
1566267_at	0.205559	-0.0594143	FALSE
1566276_at	0.658441	-0.0666139	FALSE
1566277_at	0.419746	0.118356	FALSE
1566303_s_at	0.515852	-0.0276242	FALSE
1566342_at	0.391346	0.321687	FALSE
1566363_at	0.426164	-0.0964939	FALSE
1566402_at	0.430848	-0.0823778	FALSE
1566440_at	0.44268	-0.0357555	FALSE
1566452_at	0.517421	0.174309	FALSE
1566459_at	0.36955	0.0721037	FALSE
1566476_at	0.457735	0.132169	FALSE
1566484_at	0.445296	0.157345	FALSE
1566491_at	0.431987	0.027363	FALSE
1566504_at	0.420129	0.023278	FALSE
1566509_s_at	0.432481	-0.0650095	FALSE
1566512_at	0.426766	-0.135579	FALSE
1566541_at	0.394279	-0.0338051	FALSE
1566550_at	0.398223	0.0691953	FALSE
1566551_at	0.467903	0.045035	FALSE
1566557_at	0.407673	0.130394	FALSE
1566558_x_at	0.425125	0.160021	FALSE
1566571_at	0.0742548	0.0198145	FALSE
1566580_at	0.429676	0.12916	FALSE
1566581_at	0.0932531	0.0553856	FALSE
1566597_at	0.43492	0.00611873	FALSE
1566599_at	0.431332	-0.0202107	FALSE
1566603_s_at	0.482323	0.271697	FALSE
1566623_at	0.430814	-0.0172159	FALSE
1566624_at	0.42326	0.00689018	FALSE
1566645_at	0.363297	0.0666247	FALSE
1566646_at	0.388553	-0.0659655	FALSE
1566672_at	0.377965	0.00373504	FALSE
1566695_at	0.414902	0.00715036	FALSE
1566700_at	0.400303	0.155476	FALSE
1566725_at	0.563471	0.0511271	FALSE
1566740_at	0.366501	-0.00957109	FALSE
1566776_at	0.25338	-0.129042	FALSE
1566785_x_at	0.465392	-0.248886	FALSE
1566809_a_at	0.418884	-0.000318062	FALSE
1566823_a_at	0.424463	0.0093766	FALSE
1566835_at	0.414874	-0.0208175	FALSE
1566852_at	0.322907	0.0382117	FALSE
1566879_at	0.0762572	0.0183395	FALSE
1566881_at	0.428571	-0.0281685	FALSE
1566885_at	0.422281	-0.0209929	FALSE
1566899_at	0.291848	-0.0822992	FALSE
1566902_at	0.428813	-0.0599076	FALSE
1566927_at	0.527826	-0.108586	FALSE
1566953_x_at	0.42463	0.0507846	FALSE
1566954_at	0.419582	-0.052445	FALSE
1566956_at	0.416489	0.274366	FALSE
1566958_at	0.413703	-0.0326956	FALSE
1566979_at	0.268173	-0.028237	FALSE
1566989_at	0.312479	-0.0298998	FALSE
1566999_at	0.433513	0.256269	FALSE
1567031_at	0.361256	-0.040559	FALSE
1567080_s_at	0.557069	0.00792504	FALSE
1567081_x_at	0.401522	0.0510862	FALSE
1567107_s_at	0.406279	-0.335785	FALSE
1567139_at	0.38808	-0.0789915	FALSE
1567166_at	0.335865	0.102607	FALSE
1567213_at	0.332316	0.185343	FALSE
1567214_a_at	0.417465	-0.0189014	FALSE
1567219_at	0.384152	-0.224317	FALSE
1567222_x_at	0.354804	0.0602254	FALSE
1567246_at	0.402202	0.0838419	FALSE
1567281_at	0.363954	0.0106203	FALSE
1567287_at	0.423982	-0.0419862	FALSE
1567288_at	0.416645	0.214407	FALSE
1567359_at	0.396232	0.226319	FALSE
1567361_at	0.420854	0.172218	FALSE
1567376_at	0.286279	-0.058151	FALSE
1567377_at	0.352924	-0.0662838	FALSE
1567458_s_at	0.439146	-0.455407	FALSE
1567913_at	0.397497	0.129614	FALSE
1568286_at	0.452502	-0.178226	FALSE
1568365_at	0.50849	0.20586	FALSE
1568558_x_at	0.432076	-0.00688314	FALSE
1568592_at	0.440999	-0.0559319	FALSE
1568594_s_at	0.519516	-0.0141325	FALSE
1568597_at	0.437675	0.28661	FALSE
1568600_at	0.556808	-0.177083	FALSE
1568605_at	0.595042	0.0437234	FALSE
1568609_s_at	0.543115	-0.171432	FALSE
1568611_at	0.561599	-0.0427362	FALSE
1568618_a_at	0.405894	-0.497082	FALSE
1568619_s_at	0.338114	-0.0926082	FALSE
1568627_at	0.437041	-0.0560488	FALSE
1568638_a_at	0.271446	-0.0615003	FALSE
1568648_a_at	0.423841	-0.0959127	FALSE
1568658_at	0.40408	-0.121302	FALSE
1568678_s_at	0.487655	0.0660116	FALSE
1568680_s_at	0.538528	-0.214141	FALSE
1568695_s_at	0.400906	-0.122229	FALSE
1568696_at	0.407252	-0.0692051	FALSE
1568702_a_at	0.337202	0.0580648	FALSE
1568713_a_at	0.399846	-0.160721	FALSE
1568718_at	0.0232043	-0.0273438	FALSE
1568720_at	0.396371	0.0203913	FALSE
1568736_s_at	0.563157	-0.0321988	FALSE
1568742_at	0.425104	-0.0740783	FALSE
1568762_at	0.436516	0.381039	FALSE
1568763_s_at	0.749093	0.430827	FALSE
1568764_x_at	0.586433	0.349288	FALSE
1568768_s_at	0.426754	0.0326336	FALSE
1568780_at	0.477027	0.0261784	FALSE
1568781_at	0.430014	-0.109229	FALSE
1568805_at	0.40194	0.0167909	FALSE
1568830_at	0.427354	-0.0516148	FALSE
1568840_at	0.461725	-0.00684046	FALSE
1568854_at	0.364768	-0.025271	FALSE
1568864_at	0.50753	-0.0215903	FALSE
1568865_at	0.427058	-0.0935046	FALSE
[truncated: 16,960 more rows]

## Sheet: HL60
Hl60						Hl60
All probesets						Top 20
Probeset	Correlation	Marker score	is Marker			Probeset	Correlation	is Marker
1552274_at	0.790218	0.40499	TRUE			214370_at	0.972242	TRUE
1552312_a_at	0.755908	0.340936	TRUE			236404_at	0.969172	FALSE
1552364_s_at	0.792714	0.0275614	TRUE			1555963_x_at	0.961748	TRUE
1552520_at	0.810886	-0.130148	TRUE			224435_at	0.956481	FALSE
1552522_at	0.84307	-0.119989	TRUE			209778_at	0.952072	TRUE
1552607_at	0.655331	-0.0273848	TRUE			224346_at	0.951826	FALSE
1552727_s_at	0.804097	-0.143244	TRUE			206353_at	0.949542	FALSE
1552940_at	0.770926	0.147394	TRUE			203535_at	0.948268	TRUE
1552946_at	0.793552	0.249682	TRUE			227384_s_at	0.947047	TRUE
1552953_a_at	0.803292	-0.0132478	TRUE			1556316_s_at	0.946262	FALSE
1553101_a_at	0.682372	0.121563	TRUE			217152_at	0.943281	FALSE
1553181_at	0.804461	-0.103735	TRUE			216614_at	0.940953	FALSE
1553284_s_at	0.732152	-0.13899	TRUE			200003_s_at	0.940735	FALSE
1553397_at	0.793527	0.0111614	TRUE			233224_at	0.940631	FALSE
1553438_at	0.800438	-0.00907413	TRUE			235860_at	0.939647	FALSE
1553510_s_at	0.763517	0.251315	TRUE			244044_at	0.939498	FALSE
1553679_s_at	0.796138	0.19086	TRUE			214420_s_at	0.936337	FALSE
1553703_at	0.741745	0.14526	TRUE			217006_x_at	0.935873	FALSE
1553956_at	0.776697	0.244817	TRUE			208185_x_at	0.934442	FALSE
1553959_a_at	0.789047	-0.529504	TRUE			1556820_a_at	0.933895	FALSE
1553972_a_at	0.812338	-0.218351	TRUE
1553992_s_at	0.710866	0.424333	TRUE
1554021_a_at	0.814963	-0.169598	TRUE
1554098_at	0.802731	0.0325649	TRUE
1554114_s_at	0.801812	-0.0942119	TRUE
1554148_a_at	0.732421	0.309971	TRUE
1554202_x_at	0.792602	-0.130067	TRUE
1554239_s_at	0.756711	0.49111	TRUE
1554253_a_at	0.794155	0.0783467	TRUE
1554352_s_at	0.778274	0.264303	TRUE
1554367_at	0.747863	-0.217933	TRUE
1554423_a_at	0.794836	0.209339	TRUE
1554441_a_at	0.7546	0.35267	TRUE
1554455_at	0.811887	0.309629	TRUE
1554478_a_at	0.800451	0.27325	TRUE
1554522_at	0.82386	-0.0310278	TRUE
1554543_at	0.803153	-0.0471399	TRUE
1554661_s_at	0.701053	-0.0818143	TRUE
1554671_a_at	0.737677	0.351999	TRUE
1554696_s_at	0.773338	0.352342	TRUE
1554704_at	0.795878	0.231789	TRUE
1554841_at	0.778323	-0.0353929	TRUE
1555106_a_at	0.801875	-0.142192	TRUE
1555199_at	0.817441	-0.188004	TRUE
1555206_at	0.801009	-0.149848	TRUE
1555313_a_at	0.833903	0.0414977	TRUE
1555461_at	0.680782	0.275013	TRUE
1555476_at	0.80716	-0.190869	TRUE
1555789_s_at	0.801204	-0.175537	TRUE
1555846_a_at	0.586	0.259134	TRUE
1555953_at	0.747481	0.232427	TRUE
1555963_x_at	0.961748	0.475623	TRUE
1556007_s_at	0.795747	0.185519	TRUE
1556009_at	0.67251	0.411727	TRUE
1556063_s_at	0.776018	0.217092	TRUE
1556180_at	0.798575	-0.0905593	TRUE
1556188_a_at	0.881869	-0.00207243	TRUE
1556531_at	0.827734	-0.0678397	TRUE
1556643_at	0.714332	0.060483	TRUE
1556722_a_at	0.768934	-0.284091	TRUE
1556873_at	0.843759	-0.172923	TRUE
1556929_at	0.777054	-0.0700777	TRUE
1556933_at	0.792251	0.193437	TRUE
1556986_at	0.792021	0.0237018	TRUE
1557003_at	0.796743	0.218787	TRUE
1557038_s_at	0.778268	0.467722	TRUE
1557120_at	0.793729	0.362978	TRUE
1557121_s_at	0.793415	0.448711	TRUE
1557132_at	0.828079	0.231497	TRUE
1557155_a_at	0.817245	0.208296	TRUE
1557583_at	0.785965	-0.173675	TRUE
1557584_at	0.738503	-0.139657	TRUE
1557637_at	0.811447	0.0321116	TRUE
1557745_at	0.806037	-0.0916676	TRUE
1557782_s_at	0.794578	-0.12831	TRUE
1557826_at	0.729245	-0.0835079	TRUE
1557830_at	0.763803	0.193669	TRUE
1557878_at	0.795002	0.0245402	TRUE
1558115_at	0.755246	0.131683	TRUE
1558336_at	0.794189	-0.105165	TRUE
1558560_s_at	0.819605	0.30371	TRUE
1558641_at	0.806404	-0.845619	TRUE
1558702_at	0.897881	0.017985	TRUE
1558819_at	0.794956	-0.0625142	TRUE
1558847_at	0.801752	-0.0774231	TRUE
1559131_a_at	0.799179	0.21459	TRUE
1559285_at	0.761112	-0.180324	TRUE
1559391_s_at	0.77167	0.329122	TRUE
1559406_at	0.814234	0.0439417	TRUE
1559436_x_at	0.809531	-0.0172074	TRUE
1559444_at	0.793089	0.00465674	TRUE
1559524_at	0.79649	0.181453	TRUE
1560177_at	0.810322	0.296345	TRUE
1560271_at	0.820854	0.226895	TRUE
1560290_at	0.840845	0.0534494	TRUE
1560402_at	0.840812	-0.144841	TRUE
1560573_at	0.817112	-0.125697	TRUE
1560733_at	0.801509	-0.0984084	TRUE
1560863_a_at	0.800858	0.0508152	TRUE
1560874_at	0.817056	-0.0840937	TRUE
1560924_at	0.800963	0.228786	TRUE
1560959_a_at	0.909948	0.062208	TRUE
1561061_at	0.793298	-0.0728531	TRUE
1561139_at	0.835386	0.27216	TRUE
1561206_at	0.823478	0.262228	TRUE
1561225_at	0.819456	0.0190707	TRUE
1561286_a_at	0.813333	0.225448	TRUE
1561454_at	0.777987	-0.0849221	TRUE
1561467_at	0.800532	-0.0998407	TRUE
1561573_at	0.801358	-0.0497873	TRUE
1561652_at	0.912181	-0.198672	TRUE
1561813_at	0.816113	-0.24033	TRUE
1561937_x_at	0.79555	0.149458	TRUE
1562222_at	0.802851	-0.138239	TRUE
1562509_at	0.798996	-0.133635	TRUE
1562546_at	0.761878	-0.141599	TRUE
1562960_at	0.816718	-0.0576547	TRUE
1563038_at	0.825694	-0.197019	TRUE
1563521_at	0.793631	-0.184178	TRUE
1563587_at	0.79365	-0.167912	TRUE
1564053_a_at	0.670048	0.135033	TRUE
1564423_a_at	0.801033	-0.0617808	TRUE
1564494_s_at	0.789965	-0.267399	TRUE
1564639_at	0.810398	-0.031292	TRUE
1564688_a_at	0.826712	0.0628303	TRUE
1565162_s_at	0.781098	0.226189	TRUE
1565602_at	0.80573	0.222074	TRUE
1565716_at	0.804505	0.0841291	TRUE
1565734_at	0.75659	-0.201276	TRUE
1565762_at	0.878434	0.182941	TRUE
1565825_at	0.799745	-0.12003	TRUE
1566191_at	0.874615	-0.180448	TRUE
1566267_at	0.922542	0.236482	TRUE
1566541_at	0.833782	-0.108248	TRUE
1566603_s_at	0.776936	-0.0834841	TRUE
1566695_at	0.805088	-0.156927	TRUE
1567081_x_at	0.750582	0.0541122	TRUE
1568658_at	0.823193	0.154434	TRUE
1568742_at	0.797948	0.270103	TRUE
1568780_at	0.756015	-0.00715255	TRUE
1569190_at	0.760472	0.222999	TRUE
1569349_at	0.720246	-0.170206	TRUE
1569527_at	0.806915	-0.149492	TRUE
1569611_a_at	0.818433	0.189494	TRUE
1569782_at	0.801946	0.000820112	TRUE
1569868_s_at	0.756775	-0.211415	TRUE
1569962_at	0.79292	-0.148858	TRUE
1569999_at	0.849614	0.050565	TRUE
1570082_x_at	0.80037	0.266252	TRUE
1570156_s_at	0.804206	0.0030871	TRUE
1570210_x_at	0.793493	0.369132	TRUE
1570354_s_at	0.817259	-0.062777	TRUE
1570410_at	0.743871	0.0630199	TRUE
1570447_at	0.776015	0	TRUE
200054_at	0.79163	0.302156	TRUE
200758_s_at	0.779408	0.662023	TRUE
200846_s_at	0.81976	0.371934	TRUE
200894_s_at	0.343308	0.240716	TRUE
200900_s_at	0.78373	0.267815	TRUE
200935_at	0.715031	0.512583	TRUE
200946_x_at	0.782502	0.432255	TRUE
200991_s_at	0.77914	0.535346	TRUE
201000_at	0.793141	0.345773	TRUE
201052_s_at	0.821513	0.424687	TRUE
201118_at	0.820495	0.489369	TRUE
201156_s_at	0.652357	0.202422	TRUE
201171_at	0.843941	0.297998	TRUE
201234_at	0.685201	0.309403	TRUE
201251_at	0.782373	0.527764	TRUE
201252_at	0.788839	0.276694	TRUE
201286_at	0.849314	0.412435	TRUE
201294_s_at	0.79613	0.33237	TRUE
201301_s_at	0.795585	0.301812	TRUE
201311_s_at	0.805452	0.331993	TRUE
201359_at	0.766848	0.499667	TRUE
201395_at	0.781758	0.465253	TRUE
201422_at	0.838211	0.334781	TRUE
201483_s_at	0.770339	0.319345	TRUE
201494_at	0.793599	0.567876	TRUE
201511_at	0.742232	0.261227	TRUE
201523_x_at	0.795852	-0.13421	TRUE
201554_x_at	0.716491	0.381631	TRUE
201562_s_at	0.831883	0.335037	TRUE
201674_s_at	0.778347	0.176816	TRUE
201685_s_at	0.778462	0.453453	TRUE
201731_s_at	0.792614	0.374995	TRUE
201769_at	0.787982	0.699976	TRUE
201774_s_at	0.790142	0.484817	TRUE
201799_s_at	0.747462	0.379424	TRUE
201805_at	0.628663	0.407262	TRUE
201810_s_at	0.762408	0.192173	TRUE
201818_at	0.793787	0.40663	TRUE
201836_s_at	0.819472	0.237388	TRUE
201879_at	0.779768	0.0515484	TRUE
201886_at	0.783625	0.434277	TRUE
201913_s_at	0.825654	0.676791	TRUE
201933_at	0.792404	0.147656	TRUE
201943_s_at	0.779936	0.338393	TRUE
202009_at	0.810285	0.35145	TRUE
202057_at	0.71971	0.113912	TRUE
202059_s_at	0.800386	0.0836882	TRUE
202070_s_at	0.751925	0.236061	TRUE
202079_s_at	0.742368	0.0614961	TRUE
202103_at	0.806317	0.198194	TRUE
202135_s_at	0.713911	0.419777	TRUE
202140_s_at	0.773206	-0.0985897	TRUE
202142_at	0.793361	0.54185	TRUE
202156_s_at	0.809879	0.306614	TRUE
202183_s_at	0.77084	0.308338	TRUE
202197_at	0.7966	0.275399	TRUE
202213_s_at	0.745362	-0.0507013	TRUE
202223_at	0.831054	0.243879	TRUE
202263_at	0.797072	0.178361	TRUE
202304_at	0.726498	0.389925	TRUE
202416_at	0.688277	0.296017	TRUE
202417_at	0.783105	-0.210398	TRUE
202559_x_at	0.792612	0.187243	TRUE
202565_s_at	0.791836	0.560954	TRUE
202578_s_at	0.798911	0.235241	TRUE
202583_s_at	0.796941	0.194223	TRUE
202593_s_at	0.696454	0.182954	TRUE
202623_at	0.716214	0.298184	TRUE
202688_at	0.796361	0.343186	TRUE
202715_at	0.79243	0.407579	TRUE
202750_s_at	0.796305	0.445311	TRUE
202751_at	0.524731	0.176088	TRUE
202766_s_at	0.802423	0.384035	TRUE
202812_at	0.86867	0.296588	TRUE
202813_at	0.765198	0.43261	TRUE
202864_s_at	0.762501	0.372682	TRUE
202888_s_at	0.801154	0.444199	TRUE
202893_at	0.761481	0.171031	TRUE
202896_s_at	0.794729	0.384806	TRUE
202917_s_at	0.912216	0.863716	TRUE
203003_at	0.794571	0.0737701	TRUE
203013_at	0.780347	0.381654	TRUE
203050_at	0.788492	0.547982	TRUE
203086_at	0.708004	0.117428	TRUE
203147_s_at	0.794847	0.460789	TRUE
203165_s_at	0.758204	0.343806	TRUE
203166_at	0.732375	0.463027	TRUE
203173_s_at	0.729646	0.39954	TRUE
203197_s_at	0.816889	0.249595	TRUE
203246_s_at	0.791177	0.287788	TRUE
203257_s_at	0.813683	0.122957	TRUE
203319_s_at	0.742486	-0.209466	TRUE
203334_at	0.819359	0.425368	TRUE
203337_x_at	0.66322	-0.123505	TRUE
203346_s_at	0.805994	0.277322	TRUE
203385_at	0.795207	-0.342627	TRUE
203454_s_at	0.795023	0.294178	TRUE
203500_at	0.736733	0.0628204	TRUE
203535_at	0.948268	0.525541	TRUE
203547_at	0.777944	0.298853	TRUE
203576_at	0.805298	0.226849	TRUE
203580_s_at	0.790047	0.404741	TRUE
203590_at	0.799231	0.197342	TRUE
203591_s_at	0.797937	-0.111781	TRUE
203602_s_at	0.81293	0.274757	TRUE
203627_at	0.794117	0.450187	TRUE
203655_at	0.828725	0.373473	TRUE
203679_at	0.675589	0.337242	TRUE
203715_at	0.672782	-0.12507	TRUE
203719_at	0.794537	-0.0843486	TRUE
203731_s_at	0.862	0.0861495	TRUE
203778_at	0.797015	0.397652	TRUE
203785_s_at	0.819211	0.42481	TRUE
203840_at	0.756529	0.39544	TRUE
203848_at	0.794132	0.46934	TRUE
203869_at	0.738232	0.332417	TRUE
203891_s_at	0.721095	0.395274	TRUE
203944_x_at	0.761294	0.33579	TRUE
203948_s_at	0.886218	0.857859	TRUE
203949_at	0.865839	1	TRUE
203992_s_at	0.715957	0.111583	TRUE
204010_s_at	0.82745	0.179319	TRUE
204048_s_at	0.750323	0.337902	TRUE
204071_s_at	0.807692	-0.0515648	TRUE
204091_at	0.794531	0.258155	TRUE
204096_s_at	0.830224	-0.0527479	TRUE
204122_at	0.850253	0.141962	TRUE
204128_s_at	0.518458	0.0711626	TRUE
204174_at	0.869655	0.427065	TRUE
204202_at	0.796772	0.229696	TRUE
204204_at	0.764205	0.307964	TRUE
204214_s_at	0.809683	0.560072	TRUE
204233_s_at	0.699109	0.352495	TRUE
204255_s_at	0.796794	0.226834	TRUE
204328_at	0.74219	-0.112795	TRUE
204329_s_at	0.810743	-0.0229585	TRUE
204355_at	0.660821	0.106449	TRUE
204393_s_at	0.79093	0.351805	TRUE
204396_s_at	0.810201	0.0881523	TRUE
204459_at	0.792005	-0.0113602	TRUE
204472_at	0.790787	0.172958	TRUE
204481_at	0.80003	0.114554	TRUE
204491_at	0.806321	0.178319	TRUE
204506_at	0.792182	0.0693158	TRUE
204554_at	0.801029	0.242528	TRUE
204569_at	0.720443	0.140212	TRUE
204598_at	0.783339	-0.0731084	TRUE
204601_at	0.773211	0.253145	TRUE
204622_x_at	0.795739	-0.0829287	TRUE
204656_at	0.839999	-0.124844	TRUE
204752_x_at	0.734374	0.482858	TRUE
204766_s_at	0.795869	0.387848	TRUE
204776_at	0.687696	0.0249235	TRUE
204799_at	0.831766	0.391716	TRUE
204804_at	0.803864	-0.0417896	TRUE
204806_x_at	0.717417	0.215335	TRUE
204867_at	0.726091	0.0619535	TRUE
204875_s_at	0.780908	0.451449	TRUE
204887_s_at	0.755082	0.325192	TRUE
204949_at	0.87214	0.470992	TRUE
204982_at	0.707397	0.377742	TRUE
205027_s_at	0.692447	0.387576	TRUE
205078_at	0.734259	0.329939	TRUE
205090_s_at	0.811224	0.353023	TRUE
205099_s_at	0.779685	0.160973	TRUE
205105_at	0.713856	0.0472921	TRUE
205160_at	0.763048	0.385139	TRUE
205302_at	0.801599	-0.0522653	TRUE
205349_at	0.768395	0.345894	TRUE
205371_s_at	0.79972	0.231074	TRUE
205415_s_at	0.762854	0.384006	TRUE
205471_s_at	0.916935	0.370475	TRUE
205532_s_at	0.800094	-0.205254	TRUE
205554_s_at	0.767384	-0.112977	TRUE
205557_at	0.869157	0.666527	TRUE
205579_at	0.787462	0.097287	TRUE
205594_at	0.764666	0.42634	TRUE
205631_at	0.770357	0.291812	TRUE
205643_s_at	0.804538	0.0409115	TRUE
205681_at	0.801951	0.311522	TRUE
205762_s_at	0.805154	-0.150719	TRUE
205786_s_at	0.819422	0.440152	TRUE
205799_s_at	0.808682	-0.0629737	TRUE
205811_at	0.880672	0.344916	TRUE
205865_at	0.78242	0.250513	TRUE
205881_at	0.761865	0.265655	TRUE
205885_s_at	0.799296	0.109098	TRUE
205976_at	0.804874	-0.140313	TRUE
205996_s_at	0.776516	0.430104	TRUE
206044_s_at	0.791877	-0.25021	TRUE
206050_s_at	0.81133	0.275864	TRUE
206056_x_at	0.803146	0.493431	TRUE
206060_s_at	0.807974	0.387845	TRUE
206096_at	0.791346	0.136927	TRUE
206113_s_at	0.796511	0.161595	TRUE
206157_at	0.746511	-0.192653	TRUE
206177_s_at	0.792262	0.448877	TRUE
206186_at	0.786944	-0.048489	TRUE
206241_at	0.794828	0.19356	TRUE
206268_at	0.793642	-0.170457	TRUE
206277_at	0.795567	0.464606	TRUE
206316_s_at	0.707745	0.17806	TRUE
206360_s_at	0.796846	-0.293816	TRUE
206468_s_at	0.792671	-0.263331	TRUE
206506_s_at	0.799698	0.127165	TRUE
206515_at	0.801392	0.174956	TRUE
206567_s_at	0.800747	-0.0534478	TRUE
206662_at	0.805516	0.552726	TRUE
206752_s_at	0.746737	0.116468	TRUE
206912_at	0.761963	0.0292782	TRUE
207057_at	0.812694	0.469937	TRUE
207079_s_at	0.717673	0.289154	TRUE
207088_s_at	0.792853	0.308213	TRUE
207253_s_at	0.78626	0.354371	TRUE
207267_s_at	0.81823	-0.197368	TRUE
207269_at	0.830403	0.458955	TRUE
207275_s_at	0.651641	0.03977	TRUE
207391_s_at	0.789585	-0.0712746	TRUE
207401_at	0.808893	-0.0533298	TRUE
207416_s_at	0.787081	0.407616	TRUE
207431_s_at	0.543128	0.274956	TRUE
207490_at	0.78871	0.366884	TRUE
207545_s_at	0.813454	-0.245793	TRUE
207571_x_at	0.794833	0.329939	TRUE
207574_s_at	0.725351	0.309068	TRUE
207610_s_at	0.743327	0.28309	TRUE
207643_s_at	0.827468	0.362919	TRUE
207676_at	0.795723	0.339192	TRUE
207859_s_at	0.780063	-0.0556031	TRUE
207911_s_at	0.767015	0.179842	TRUE
207966_s_at	0.823965	0.20643	TRUE
207991_x_at	0.808033	-0.075733	TRUE
208144_s_at	0.81112	-0.0576044	TRUE
208238_x_at	0.857801	0.244331	TRUE
208336_s_at	0.767976	0.402612	TRUE
208551_at	0.800424	-0.187435	TRUE
208557_at	0.794771	-0.113815	TRUE
208649_s_at	0.790113	0.464503	TRUE
208651_x_at	0.805033	0.488829	TRUE
208685_x_at	0.835295	0.337558	TRUE
208699_x_at	0.808647	0.464445	TRUE
208740_at	0.79939	0.575418	TRUE
208772_at	0.782085	0.487624	TRUE
208824_x_at	0.794695	0.215168	TRUE
208872_s_at	0.792687	0.404938	TRUE
208880_s_at	0.788157	0.381696	TRUE
208922_s_at	0.797751	0.265867	TRUE
208969_at	0.792076	0.568946	TRUE
209030_s_at	0.785942	0.25277	TRUE
209110_s_at	0.738662	0.271067	TRUE
209135_at	0.770056	-0.167753	TRUE
209174_s_at	0.800975	0.46806	TRUE
209176_at	0.792643	0.394787	TRUE
209194_at	0.795768	0.273663	TRUE
209196_at	0.610404	0.368285	TRUE
209207_s_at	0.802682	0.3392	TRUE
209211_at	0.716135	0.397245	TRUE
209231_s_at	0.452972	0.347714	TRUE
209239_at	0.766645	0.345075	TRUE
209271_at	0.801784	0.193762	TRUE
209363_s_at	0.723056	0.0384985	TRUE
209385_s_at	0.800193	0.159664	TRUE
209406_at	0.802297	0.392595	TRUE
209419_at	0.895727	-0.079919	TRUE
209497_s_at	0.798081	-0.0642119	TRUE
209501_at	0.781904	0.526291	TRUE
209508_x_at	0.747161	0.150731	TRUE
209571_at	0.685958	0.375195	TRUE
209665_at	0.72238	-0.098601	TRUE
209701_at	0.802263	0.184302	TRUE
209725_at	0.760747	0.289705	TRUE
209778_at	0.952072	0.210935	TRUE
209796_s_at	0.658264	0.375762	TRUE
209825_s_at	0.697392	-0.0445647	TRUE
209853_s_at	0.835797	0.631995	TRUE
209865_at	0.706833	0.193923	TRUE
209893_s_at	0.793785	0.445557	TRUE
209906_at	0.835764	0.661468	TRUE
209926_at	0.794562	-0.10096	TRUE
210011_s_at	0.793106	0.357642	TRUE
210046_s_at	0.731899	0.343215	TRUE
210104_at	0.665451	0.356631	TRUE
210112_at	0.807596	0.422003	TRUE
210178_x_at	0.773074	0.26111	TRUE
210186_s_at	0.734699	0.296305	TRUE
210203_at	0.813348	0.0661831	TRUE
210266_s_at	0.799013	-0.26773	TRUE
210276_s_at	0.788455	0.0263239	TRUE
210314_x_at	0.825928	-0.00182776	TRUE
210410_s_at	0.773414	0.0503309	TRUE
210413_x_at	0.818605	0.229384	TRUE
210416_s_at	0.820919	0.450074	TRUE
210418_s_at	0.783891	0.535163	TRUE
210639_s_at	0.801063	0.00809122	TRUE
210689_at	0.884042	-0.0846224	TRUE
210772_at	0.742589	0.399891	TRUE
210785_s_at	0.867073	0.167053	TRUE
210817_s_at	0.72118	0.611309	TRUE
210946_at	0.719988	-0.401887	TRUE
211026_s_at	0.699692	0.260191	TRUE
211084_x_at	0.805779	0.177391	TRUE
211263_s_at	0.802075	0.251482	TRUE
211289_x_at	0.795216	0.16364	TRUE
211337_s_at	0.805693	0.352355	TRUE
211416_x_at	0.78922	-0.0743794	TRUE
211429_s_at	0.838076	0.303162	TRUE
211581_x_at	0.812537	0.296686	TRUE
211594_s_at	0.825632	0.409587	TRUE
211597_s_at	0.790305	-0.0994801	TRUE
211657_at	0.921395	0.6394	TRUE
211676_s_at	0.885564	0.211486	TRUE
211707_s_at	0.79277	0.237012	TRUE
211759_x_at	0.805151	0.262785	TRUE
211774_s_at	0.818147	-0.186469	TRUE
211862_x_at	0.801777	-0.0516529	TRUE
211886_s_at	0.788432	-0.0718117	TRUE
211922_s_at	0.777415	0.478902	TRUE
211928_at	0.795764	0.308156	TRUE
211976_at	0.822549	0.424708	TRUE
212041_at	0.816231	0.556343	TRUE
212075_s_at	0.665088	0.359219	TRUE
212108_at	0.803411	0.560971	TRUE
212152_x_at	0.805404	0.486974	TRUE
212186_at	0.721408	0.570463	TRUE
212195_at	0.792144	-0.0192589	TRUE
212228_s_at	0.690496	0.417974	TRUE
212335_at	0.588426	0.0824249	TRUE
212379_at	0.749018	0.365377	TRUE
212398_at	0.842801	0.216412	TRUE
212422_at	0.839761	0.183209	TRUE
212450_at	0.875954	0.305202	TRUE
212472_at	0.799132	0.00484805	TRUE
212517_at	0.793053	0.186071	TRUE
212571_at	0.903157	0.205405	TRUE
212629_s_at	0.789205	0.367969	TRUE
212630_at	0.805663	0.568589	TRUE
212634_at	0.801538	0.286392	TRUE
212641_at	0.798754	0.0441377	TRUE
212686_at	0.756678	-0.0659862	TRUE
212738_at	0.763084	0.484112	TRUE
212764_at	0.825945	0.423257	TRUE
212775_at	0.730698	0.457729	TRUE
212809_at	0.799873	0.0957209	TRUE
212836_at	0.800833	0.47561	TRUE
212839_s_at	0.800874	0.0950362	TRUE
212860_at	0.739997	0.372384	TRUE
212878_s_at	0.615078	0.295586	TRUE
212902_at	0.814903	0.25451	TRUE
212906_at	0.797305	0.36203	TRUE
212943_at	0.796403	0.616212	TRUE
212949_at	0.816341	0.433171	TRUE
212980_at	0.80446	0.310862	TRUE
213035_at	0.74558	0.313817	TRUE
213116_at	0.802229	0.505511	TRUE
213119_at	0.838096	0.580091	TRUE
213239_at	0.795695	0.337294	TRUE
213296_at	0.593095	0.299123	TRUE
213307_at	0.832482	-0.0812795	TRUE
213341_at	0.628741	0.244225	TRUE
213389_at	0.793123	0.338307	TRUE
213395_at	0.729342	0.302134	TRUE
213411_at	0.854741	-0.146336	TRUE
213486_at	0.807079	-0.131515	TRUE
213494_s_at	0.916212	-0.0549509	TRUE
213524_s_at	0.754996	0.349598	TRUE
213534_s_at	0.787247	0.259502	TRUE
213554_s_at	0.82435	0.151086	TRUE
213561_at	0.822731	0.246037	TRUE
213579_s_at	0.744069	0.322229	TRUE
213634_s_at	0.794283	0.154779	TRUE
213654_at	0.777674	0.279506	TRUE
213681_at	0.824432	0.191857	TRUE
213710_s_at	0.785673	0.169657	TRUE
213744_at	0.79524	0.188965	TRUE
213779_at	0.741832	0.18951	TRUE
213804_at	0.795908	0.481095	TRUE
213817_at	0.815259	0.304746	TRUE
213825_at	0.803018	0.477296	TRUE
213829_x_at	0.697617	-0.0757493	TRUE
213833_x_at	0.79688	-0.0874105	TRUE
213837_at	0.802005	-0.109297	TRUE
213934_s_at	0.731857	0.262402	TRUE
214028_x_at	0.803497	-0.275339	TRUE
214080_x_at	0.795822	0.25337	TRUE
214084_x_at	0.790663	0.380829	TRUE
214106_s_at	0.805995	0.550304	TRUE
214108_at	0.791741	0.176983	TRUE
214172_x_at	0.787608	-0.180279	TRUE
214181_x_at	0.806966	0.330036	TRUE
214199_at	0.772902	-0.0797722	TRUE
214201_x_at	0.809066	0.0984212	TRUE
214331_at	0.78998	0.241479	TRUE
214370_at	0.972242	0.671928	TRUE
214523_at	0.780311	0.633791	TRUE
214525_x_at	0.798992	-0.202397	TRUE
214548_x_at	0.829797	0.706854	TRUE
214574_x_at	0.796168	0.36165	TRUE
214626_s_at	0.778231	0.307908	TRUE
214657_s_at	0.749617	0.248306	TRUE
214687_x_at	0.79506	0.559404	TRUE
214739_at	0.777875	-0.0459197	TRUE
214745_at	0.812302	0.200499	TRUE
214752_x_at	0.783428	0.0132941	TRUE
214756_x_at	0.793487	-0.127894	TRUE
214764_at	0.718256	0.177371	TRUE
214972_at	0.797821	-0.105049	TRUE
215062_at	0.798852	-0.109788	TRUE
215175_at	0.837494	0.215041	TRUE
215223_s_at	0.735203	0.25457	TRUE
215238_s_at	0.842768	0.227901	TRUE
215285_s_at	0.73465	0.0848977	TRUE
215366_at	0.798336	0.0352368	TRUE
215493_x_at	0.568478	0.314178	TRUE
215551_at	0.818497	-0.161006	TRUE
215623_x_at	0.831104	-0.219777	TRUE
215633_x_at	0.802071	0.189015	TRUE
215995_x_at	0.804503	-0.192424	TRUE
216025_x_at	0.804514	-0.0484138	TRUE
216037_x_at	0.797546	0.465555	TRUE
216173_at	0.824197	-0.0528047	TRUE
216323_x_at	0.785475	0.267047	TRUE
216338_s_at	0.793326	0.244	TRUE
216437_at	0.799783	-0.0825612	TRUE
216540_at	0.663179	-0.101213	TRUE
216593_s_at	0.803666	0.378506	TRUE
216606_x_at	0.795448	0.3394	TRUE
216638_s_at	0.8007	-0.0651958	TRUE
216941_s_at	0.781246	0.317927	TRUE
216952_s_at	0.799095	0.244097	TRUE
216960_s_at	0.795749	0.040654	TRUE
216979_at	0.79155	-0.0595477	TRUE
217019_at	0.879119	0.329682	TRUE
217033_x_at	0.802209	-0.0142799	TRUE
217049_x_at	0.829139	0.253866	TRUE
217063_x_at	0.80103	-0.17445	TRUE
217100_s_at	0.895198	-0.023334	TRUE
217104_at	0.801652	-0.0847134	TRUE
217120_s_at	0.801789	0.000744199	TRUE
217133_x_at	0.888513	-0.0641898	TRUE
217313_at	0.833874	0.155788	TRUE
217485_x_at	0.780707	-0.287911	TRUE
217496_s_at	0.806738	0.44614	TRUE
217620_s_at	0.834351	-0.199342	TRUE
217653_x_at	0.819726	0.188364	TRUE
217730_at	0.788565	0.485367	TRUE
217741_s_at	0.788002	0.410849	TRUE
217748_at	0.713123	0.193663	TRUE
217786_at	0.774272	0.517431	TRUE
217787_s_at	0.858692	-0.172741	TRUE
217806_s_at	0.778365	0.409095	TRUE
217841_s_at	0.77603	-0.0704126	TRUE
217872_at	0.786549	0.512546	TRUE
217934_x_at	0.703691	0.395365	TRUE
217940_s_at	0.829389	0.441053	TRUE
217969_at	0.808347	0.306479	TRUE
217977_at	0.766724	0.623369	TRUE
217990_at	0.56431	0.312087	TRUE
218052_s_at	0.845005	0.423001	TRUE
218062_x_at	0.816441	-0.0465009	TRUE
218070_s_at	0.81339	0.0613427	TRUE
218071_s_at	0.775045	0.440071	TRUE
218077_s_at	0.849738	0.272235	TRUE
218231_at	0.748232	0.0085116	TRUE
218240_at	0.791449	0.312205	TRUE
218307_at	0.750033	0.384637	TRUE
218321_x_at	0.76104	0.379565	TRUE
218393_s_at	0.742552	0.422611	TRUE
218424_s_at	0.780968	0.532429	TRUE
218547_at	0.794576	0.177295	TRUE
218567_x_at	0.795166	0.322757	TRUE
218587_s_at	0.781823	0.104814	TRUE
218618_s_at	0.78668	0.306378	TRUE
218653_at	0.771391	0.210025	TRUE
218682_s_at	0.78481	0.475811	TRUE
218697_at	0.805026	0.338788	TRUE
218700_s_at	0.785824	-0.173316	TRUE
218725_at	0.818034	-0.194595	TRUE
218751_s_at	0.850315	0.26858	TRUE
218776_s_at	0.688575	0.355148	TRUE
218828_at	0.795974	0.017818	TRUE
218829_s_at	0.79748	0.281014	TRUE
218841_at	0.75277	-0.432819	TRUE
218851_s_at	0.799184	0.186493	TRUE
218857_s_at	0.827698	0.34495	TRUE
218860_at	0.775253	0.0737335	TRUE
218872_at	0.801343	0.355354	TRUE
218894_s_at	0.75469	0.306077	TRUE
218951_s_at	0.800249	-0.467109	TRUE
218996_at	0.627793	0.24693	TRUE
219033_at	0.865006	0.426587	TRUE
219055_at	0.722673	0.361701	TRUE
219067_s_at	0.787804	0.462453	TRUE
219069_at	0.777931	0.497332	TRUE
219078_at	0.786236	0.161198	TRUE
219079_at	0.764372	0.30371	TRUE
219086_at	0.777097	0.216025	TRUE
219091_s_at	0.797735	-0.026589	TRUE
219116_s_at	0.775989	0.187987	TRUE
219162_s_at	0.818021	0.427386	TRUE
219193_at	0.807135	0.231893	TRUE
219207_at	0.772543	0.248719	TRUE
219217_at	0.781488	0.47017	TRUE
219229_at	0.73857	0.339144	TRUE
219240_s_at	0.797001	0.237469	TRUE
219248_at	0.83926	0.281921	TRUE
219321_at	0.797343	-0.148292	TRUE
219334_s_at	0.897282	0.061337	TRUE
219342_at	0.657382	0.376797	TRUE
219343_at	0.825404	-0.158536	TRUE
219350_s_at	0.773123	0.402671	TRUE
219496_at	0.798708	-0.0225423	TRUE
219512_at	0.753375	0.128027	TRUE
219565_at	0.751789	0.245467	TRUE
219626_at	0.755659	0.0832237	TRUE
219645_at	0.8046	0.0413223	TRUE
219664_s_at	0.811435	0.444393	TRUE
219700_at	0.817492	-0.178855	TRUE
219715_s_at	0.79186	0.330634	TRUE
219777_at	0.622711	0.358431	TRUE
219793_at	0.682905	0.0768783	TRUE
219805_at	0.797674	0.0424351	TRUE
219833_s_at	0.678352	0.312607	TRUE
219915_s_at	0.81704	-0.17383	TRUE
219917_at	0.659699	0.271513	TRUE
219920_s_at	0.754114	0.127726	TRUE
219961_s_at	0.885784	0.374173	TRUE
219980_at	0.799431	0.231138	TRUE
219997_s_at	0.787016	0.387911	TRUE
220050_at	0.762737	-0.244639	TRUE
220089_at	0.821419	0.0683403	TRUE
220129_at	0.757504	0.425199	TRUE
220155_s_at	0.748403	0.47056	TRUE
220236_at	0.805362	0.147412	TRUE
220241_at	0.772266	0.0820724	TRUE
220366_at	0.802049	0.17565	TRUE
220397_at	0.716966	0.225035	TRUE
220452_x_at	0.746816	-0.23402	TRUE
220566_at	0.803889	0.158497	TRUE
220615_s_at	0.809982	0.417734	TRUE
220853_at	0.782203	-0.00496711	TRUE
220946_s_at	0.890197	0.111683	TRUE
220985_s_at	0.801771	0.121825	TRUE
221025_x_at	0.80905	0.56281	TRUE
221141_x_at	0.796235	0.322624	TRUE
221189_s_at	0.764784	0.179398	TRUE
221218_s_at	0.760808	0.229326	TRUE
221467_at	0.80163	-0.0642122	TRUE
221473_x_at	0.868177	0.332631	TRUE
221517_s_at	0.787877	0.381829	TRUE
221531_at	0.789132	0.360419	TRUE
221683_s_at	0.803038	-0.215757	TRUE
221689_s_at	0.770854	0.293869	TRUE
221725_at	0.654925	0.102202	TRUE
221752_at	0.79685	0.234084	TRUE
221774_x_at	0.773858	0.279714	TRUE
221853_s_at	0.782294	0.471886	TRUE
221859_at	0.876768	-0.081001	TRUE
221917_s_at	0.796653	-0.0370877	TRUE
221974_at	0.78868	0.411829	TRUE
221992_at	0.813943	0.222612	TRUE
222025_s_at	0.843675	-0.0498283	TRUE
222133_s_at	0.815958	-0.115495	TRUE
222200_s_at	0.774153	-0.256406	TRUE
222216_s_at	0.785866	0.382201	TRUE
222288_at	0.772465	0.36882	TRUE
222392_x_at	0.853774	0.217912	TRUE
222422_s_at	0.720411	0.105678	TRUE
222426_at	0.783047	0.378638	TRUE
222439_s_at	0.829279	0.574744	TRUE
222457_s_at	0.798779	-0.253624	TRUE
222458_s_at	0.773578	0.246641	TRUE
222474_s_at	0.792257	0.12914	TRUE
222489_s_at	0.780493	0.396207	TRUE
222518_at	0.716632	0.173878	TRUE
222558_at	0.755213	-0.0449756	TRUE
222582_at	0.787475	0.118039	TRUE
222632_s_at	0.798163	0.321026	TRUE
222679_s_at	0.694003	0.286305	TRUE
222694_at	0.781252	-0.0717271	TRUE
222697_s_at	0.78292	0.245771	TRUE
222703_s_at	0.722874	0.0245787	TRUE
222734_at	0.713664	-0.139944	TRUE
222767_s_at	0.781469	0.447115	TRUE
222833_at	0.791782	0.617011	TRUE
222913_at	0.811238	-0.141423	TRUE
222951_s_at	0.795831	0.177493	TRUE
222955_s_at	0.846749	-0.224126	TRUE
222989_s_at	0.791785	0.193744	TRUE
223002_s_at	0.760573	0.337524	TRUE
223018_at	0.796197	0.230797	TRUE
223056_s_at	0.811418	0.31746	TRUE
223057_s_at	0.756509	-0.0558089	TRUE
223060_at	0.860936	0.498756	TRUE
223061_at	0.8027	0.315114	TRUE
223066_at	0.82283	0.142758	TRUE
223084_s_at	0.727839	0.435661	TRUE
223100_s_at	0.80721	0.456752	TRUE
223131_s_at	0.80328	0.124821	TRUE
223199_at	0.795538	0.488187	TRUE
223234_at	0.776159	0.16978	TRUE
223266_at	0.797478	0.428883	TRUE
223305_at	0.789136	0.499772	TRUE
223354_x_at	0.794993	0.19558	TRUE
223375_at	0.794469	0.138516	TRUE
223405_at	0.791891	-0.0215102	TRUE
223460_at	0.790433	0.161294	TRUE
223528_s_at	0.847795	0.464797	TRUE
223560_s_at	0.802329	0.2086	TRUE
223645_s_at	0.763004	0.19231	TRUE
223649_s_at	0.761669	0.215306	TRUE
223652_at	0.845471	-0.264014	TRUE
223671_x_at	0.788705	0.282698	TRUE
223764_x_at	0.792265	-0.150247	TRUE
223767_at	0.822213	0.0577139	TRUE
223781_x_at	0.841602	-0.12882	TRUE
223797_at	0.798853	0.168466	TRUE
223828_s_at	0.808342	0.234613	TRUE
223862_at	0.796711	0.276283	TRUE
223960_s_at	0.798552	0.293854	TRUE
224048_at	0.812793	-0.111343	TRUE
224140_at	0.79925	-0.0672456	TRUE
224196_x_at	0.775883	0.461762	TRUE
224247_s_at	0.785498	0.325062	TRUE
224281_s_at	0.797557	0.266305	TRUE
224324_at	0.887199	0.0247923	TRUE
224427_s_at	0.824548	0.204946	TRUE
224560_at	0.777914	0.329551	TRUE
224583_at	0.600019	0.509214	TRUE
224678_at	0.674633	-0.0675906	TRUE
224712_x_at	0.795377	-0.223984	TRUE
224807_at	0.797908	-0.00814815	TRUE
224825_at	0.866189	0.514044	TRUE
224843_at	0.809071	0.334888	TRUE
224852_at	0.815557	0.308569	TRUE
224862_at	0.807192	0.378819	TRUE
224895_at	0.800198	0.0499578	TRUE
224902_at	0.832625	0.297995	TRUE
224905_at	0.768346	0.435126	TRUE
224932_at	0.763939	0.432709	TRUE
224968_at	0.652126	0.278958	TRUE
225003_at	0.79153	0.278548	TRUE
225004_at	0.769922	0.414339	TRUE
225012_at	0.800652	0.245752	TRUE
225037_at	0.704095	0.449967	TRUE
225106_s_at	0.793593	0.444648	TRUE
225140_at	0.674737	-0.0711024	TRUE
225208_s_at	0.794686	0.608343	TRUE
225239_at	0.783101	-0.0838883	TRUE
225304_s_at	0.851224	0.0211542	TRUE
225327_at	0.690803	0.236872	TRUE
225471_s_at	0.802892	0.131228	TRUE
225475_at	0.796064	0.472873	TRUE
225486_at	0.783489	0.458201	TRUE
225499_at	0.834419	0.394384	TRUE
225514_at	0.805184	0.315515	TRUE
225576_at	0.774489	0.239571	TRUE
225603_s_at	0.823988	0.439131	TRUE
225623_at	0.730882	0.341321	TRUE
225652_at	0.730751	0.371815	TRUE
225669_at	0.794012	0.51501	TRUE
225685_at	0.794916	-0.0862922	TRUE
225696_at	0.79503	0.620834	TRUE
225712_at	0.787738	0.33843	TRUE
225721_at	0.820792	0.312611	TRUE
225786_at	0.787034	-0.0876934	TRUE
225875_s_at	0.899631	0.178151	TRUE
225886_at	0.825912	0.376384	TRUE
225895_at	0.717291	0.312309	TRUE
225908_at	0.802299	0.128232	TRUE
225913_at	0.802352	0.382263	TRUE
225971_at	0.747194	-0.279378	TRUE
226007_at	0.782706	0.294045	TRUE
226024_at	0.827602	0.437971	TRUE
226030_at	0.757993	0.26886	TRUE
226046_at	0.76219	0.17755	TRUE
226059_at	0.824128	0.359031	TRUE
226118_at	0.833302	0.421963	TRUE
226124_at	0.82717	0.119932	TRUE
226188_at	0.897639	0.345268	TRUE
226203_at	0.816418	0.311803	TRUE
226216_at	0.789965	0.0591997	TRUE
226252_at	0.823281	0.0780215	TRUE
226280_at	0.813171	0.566929	TRUE
226358_at	0.761545	0.360387	TRUE
226375_at	0.81182	-0.0449584	TRUE
226423_at	0.738129	0.350312	TRUE
226428_at	0.829109	0.506372	TRUE
226555_at	0.674963	0.243341	TRUE
226556_at	0.714903	0.407458	TRUE
226609_at	0.804711	0.289136	TRUE
226611_s_at	0.719103	-0.0552486	TRUE
226636_at	0.627103	0.209448	TRUE
226659_at	0.79584	0.247305	TRUE
226666_at	0.749088	0.0914883	TRUE
226713_at	0.744322	0.0861382	TRUE
226767_s_at	0.652585	0.148729	TRUE
226830_x_at	0.819237	0.0516397	TRUE
226837_at	0.649147	0.26708	TRUE
226849_at	0.796905	0.394187	TRUE
226873_at	0.6677	0.3132	TRUE
227031_at	0.78444	0.339443	TRUE
227103_s_at	0.773841	0.226127	TRUE
227178_at	0.723406	-0.0695216	TRUE
227237_x_at	0.791295	-0.138339	TRUE
227245_at	0.762898	0.350269	TRUE
227254_at	0.755846	0.428817	TRUE
227274_at	0.794566	0.285545	TRUE
227319_at	0.779724	0.505918	TRUE
227349_at	0.803312	0.265428	TRUE
227351_at	0.800833	-0.238215	TRUE
227353_at	0.764432	0.474749	TRUE
227379_at	0.826187	0.387564	TRUE
227384_s_at	0.947047	0.0999818	TRUE
227388_at	0.708012	-0.145866	TRUE
227454_at	0.778007	0.317934	TRUE
227492_at	0.789907	0.374979	TRUE
227516_at	0.791489	0.489931	TRUE
227518_at	0.794272	0.348448	TRUE
227535_at	0.654231	0.20753	TRUE
227548_at	0.710057	0.180515	TRUE
227572_at	0.782876	0.199632	TRUE
227595_at	0.809571	-0.105727	TRUE
227638_at	0.820533	0.250281	TRUE
227640_s_at	0.772966	-0.0326159	TRUE
227649_s_at	0.793079	0.125857	TRUE
227690_at	0.822131	0.059838	TRUE
227724_at	0.807634	0.57053	TRUE
227741_at	0.70635	0.215393	TRUE
227769_at	0.827281	0.68773	TRUE
227784_s_at	0.803514	-0.0735936	TRUE
227808_at	0.802514	0.164285	TRUE
227813_at	0.841093	0.347782	TRUE
227820_at	0.75963	-0.096122	TRUE
227840_at	0.756905	-0.233596	TRUE
227846_at	0.769359	-0.105936	TRUE
227877_at	0.803718	0.317945	TRUE
227899_at	0.799314	-0.0495299	TRUE
227929_at	0.83774	0.701122	TRUE
227945_at	0.799053	0.499354	TRUE
228022_at	0.657286	0.18452	TRUE
228087_at	0.725896	0.00541181	TRUE
228135_at	0.776312	0.571027	TRUE
228171_s_at	0.782994	0.187192	TRUE
228187_at	0.795598	-0.133597	TRUE
228201_at	0.73595	0.26273	TRUE
228249_at	0.787515	0.165379	TRUE
228282_at	0.824581	-0.0126728	TRUE
228331_at	0.750924	0.0728821	TRUE
228374_at	0.825434	0.358173	TRUE
228380_at	0.799592	-0.0982574	TRUE
228436_at	0.858892	-0.0624357	TRUE
228444_at	0.805259	0.337122	TRUE
228478_at	0.787601	0.2332	TRUE
228505_s_at	0.798801	0.243843	TRUE
228512_at	0.806687	0.312919	TRUE
228541_x_at	0.829213	0.128738	TRUE
228544_s_at	0.837746	0.4154	TRUE
228568_at	0.848557	0.0607285	TRUE
228620_at	0.638636	0.311832	TRUE
228670_at	0.775815	0.330395	TRUE
228723_at	0.800504	-0.0929559	TRUE
228743_at	0.648394	0.272398	TRUE
228789_at	0.579277	0.308307	TRUE
228813_at	0.892638	0.515328	TRUE
228855_at	0.671649	0.0166267	TRUE
228915_at	0.876414	0.604289	TRUE
228941_at	0.804889	0.299884	TRUE
228951_at	0.798605	0.211382	TRUE
229010_at	0.608133	0.439867	TRUE
229119_s_at	0.751059	-0.0717998	TRUE
229123_at	0.71795	0.187392	TRUE
229135_at	0.79312	0.317609	TRUE
229146_at	0.527141	0.187096	TRUE
229210_at	0.766701	0.374324	TRUE
229309_at	0.739939	-0.0558346	TRUE
229318_at	0.799349	-0.139835	TRUE
229457_at	0.832819	-0.205817	TRUE
229603_at	0.803531	0.157228	TRUE
229615_at	0.712392	0.384852	TRUE
229631_at	0.717081	-0.0301956	TRUE
229810_at	0.766931	0.0817143	TRUE
229845_at	0.768601	-0.0745277	TRUE
229934_at	0.824136	0.288932	TRUE
229964_at	0.810034	-0.162851	TRUE
229969_at	0.80741	0.0585201	TRUE
229970_at	0.708007	0.421593	TRUE
230002_at	0.764385	-0.0587793	TRUE
230151_at	0.837207	0.304703	TRUE
230205_at	0.762768	0.321901	TRUE
230223_at	0.815998	-0.271168	TRUE
230322_at	0.815993	0.18106	TRUE
230341_x_at	0.830825	-0.0649968	TRUE
230351_at	0.821496	-0.0552296	TRUE
230364_at	0.703097	0.258275	TRUE
230399_at	0.827635	0.0817985	TRUE
230435_at	0.780608	-0.242636	TRUE
230492_s_at	0.892209	0.120011	TRUE
230524_at	0.43383	0.270129	TRUE
230532_at	0.78706	0.423628	TRUE
230543_at	0.776898	-0.029852	TRUE
230556_at	0.797046	-0.00625961	TRUE
230562_at	0.806894	0.0669897	TRUE
230566_at	0.744608	0.30096	TRUE
230572_at	0.800753	-0.0572936	TRUE
230650_at	0.836668	0.510933	TRUE
230886_at	0.736337	0.0655021	TRUE
231130_at	0.625823	0.0735495	TRUE
231156_at	0.849979	-0.175249	TRUE
231249_at	0.889858	-0.076749	TRUE
231258_at	0.783706	-0.126346	TRUE
231269_at	0.832322	0.156492	TRUE
231449_at	0.832607	-0.201459	TRUE
231482_at	0.798097	-0.127961	TRUE
231508_s_at	0.693335	0.381772	TRUE
231530_s_at	0.741194	0.439171	TRUE
231561_s_at	0.801012	0.481793	TRUE
231696_x_at	0.82672	0.233771	TRUE
231713_s_at	0.666228	0.341749	TRUE
231730_at	0.635001	0.190182	TRUE
231795_at	0.823226	0.206945	TRUE
231819_at	0.792715	0.276735	TRUE
231824_at	0.79844	-0.0969754	TRUE
231920_s_at	0.800988	-0.220291	TRUE
231927_at	0.809125	0.243451	TRUE
231974_at	0.79681	-0.0993072	TRUE
232118_at	0.730372	0.188723	TRUE
232150_at	0.841316	0.249706	TRUE
232158_x_at	0.828596	0.264469	TRUE
232373_at	0.790896	-0.106741	TRUE
232386_at	0.802602	-0.187069	TRUE
232398_at	0.768622	0.0418208	TRUE
232469_x_at	0.882451	0.274193	TRUE
232474_at	0.796214	-0.0757396	TRUE
232488_at	0.819908	0.219543	TRUE
232511_at	0.876177	0.262334	TRUE
232554_at	0.787433	0.0447592	TRUE
232591_s_at	0.776333	0.255037	TRUE
232600_at	0.817944	0.251556	TRUE
232629_at	0.797275	0.491129	TRUE
232661_s_at	0.769517	0.117227	TRUE
232740_at	0.795246	0.235049	TRUE
232742_at	0.798942	0.171774	TRUE
232841_at	0.767358	-0.051802	TRUE
232842_at	0.817376	0.19605	TRUE
232843_s_at	0.816748	0.361531	TRUE
232876_at	0.898205	-0.167406	TRUE
232946_s_at	0.854845	0.267818	TRUE
232991_at	0.800861	0.125345	TRUE
233007_at	0.735275	0.190045	TRUE
233063_s_at	0.758649	-0.092516	TRUE
233105_at	0.74375	-0.159913	TRUE
233182_x_at	0.815149	0.366495	TRUE
233268_s_at	0.789407	0.341697	TRUE
233285_at	0.749217	-0.122254	TRUE
233307_x_at	0.797342	-0.0157537	TRUE
233329_s_at	0.72976	0.119802	TRUE
233360_at	0.799608	0.215438	TRUE
233394_at	0.799607	-0.150499	TRUE
233461_x_at	0.782694	0.20277	TRUE
233538_s_at	0.801873	0.102983	TRUE
233558_s_at	0.742158	0.0821248	TRUE
233568_x_at	0.803917	0.239803	TRUE
233589_x_at	0.811341	-0.128195	TRUE
233684_at	0.800704	-0.097547	TRUE
233717_x_at	0.828591	0.267808	TRUE
233770_at	0.823761	-0.142537	TRUE
233810_x_at	0.909207	-0.152324	TRUE
233827_s_at	0.806427	0.556092	TRUE
233852_at	0.791657	0.106363	TRUE
233911_s_at	0.804489	-0.072985	TRUE
233912_x_at	0.822547	-0.165543	TRUE
234175_at	0.664647	0.274721	TRUE
234375_x_at	0.81157	-0.196164	TRUE
234521_at	0.796162	0.0242375	TRUE
234578_at	0.81059	-0.0457158	TRUE
234584_s_at	0.826479	0.338525	TRUE
234785_at	0.776789	-0.168664	TRUE
234925_at	0.809248	-0.0429324	TRUE
234926_s_at	0.78999	0.557817	TRUE
235003_at	0.812598	0.284808	TRUE
235035_at	0.865665	0.305237	TRUE
235039_x_at	0.757305	0.171605	TRUE
235047_x_at	0.849417	-0.0845005	TRUE
235056_at	0.768191	0.427687	TRUE
235083_at	0.792558	0.229198	TRUE
235096_at	0.784771	0.552481	TRUE
235107_at	0.745477	0.135836	TRUE
235131_at	0.806988	-0.0740827	TRUE
235173_at	0.783661	0.379812	TRUE
235179_at	0.798381	0.251952	TRUE
235181_at	0.789205	0.514057	TRUE
235189_at	0.809409	-0.001118	TRUE
235249_at	0.791965	0.0623779	TRUE
235300_x_at	0.856896	0.333436	TRUE
235409_at	0.796148	0.22017	TRUE
235410_at	0.81317	0.184885	TRUE
235413_at	0.779076	0.330329	TRUE
235473_at	0.83623	0.178829	TRUE
235493_at	0.893112	0.270485	TRUE
235620_x_at	0.831514	0.214345	TRUE
235653_s_at	0.815171	0.230118	TRUE
235668_at	0.773045	0.336434	TRUE
235733_at	0.782302	0.322601	TRUE
235738_at	0.779728	0.155347	TRUE
235762_at	0.793004	0.237959	TRUE
235799_at	0.78379	0.210295	TRUE
235809_at	0.805103	0.185897	TRUE
235837_at	0.877199	0.207666	TRUE
235960_at	0.802838	-0.0592871	TRUE
235984_at	0.800195	0.173581	TRUE
235987_at	0.798662	0.182411	TRUE
236000_s_at	0.795262	0.315736	TRUE
236004_at	0.809652	0.450859	TRUE
236117_at	0.692746	0.451215	TRUE
236166_at	0.80182	-0.103828	TRUE
236170_x_at	0.790848	-0.182969	TRUE
236196_at	0.920001	0.331558	TRUE
236232_at	0.779119	0.220547	TRUE
236249_at	0.649803	0.32038	TRUE
236298_at	0.823966	0.0471715	TRUE
236350_at	0.767178	0.339232	TRUE
236399_at	0.848731	-0.150423	TRUE
236507_at	0.751715	-0.00482518	TRUE
236545_at	0.884345	0.17413	TRUE
236619_at	0.796129	0.301329	TRUE
236649_at	0.812591	0.21353	TRUE
236665_at	0.801345	-0.176092	TRUE
236816_at	0.820495	0.170105	TRUE
236817_at	0.795887	0.243451	TRUE
236834_at	0.769091	-0.18201	TRUE
236840_at	0.801218	-0.117211	TRUE
236883_at	0.791123	0.164004	TRUE
236918_s_at	0.878201	0.434913	TRUE
236940_at	0.798824	0.202224	TRUE
237013_at	0.822562	0.107391	TRUE
237064_x_at	0.815443	0.124393	TRUE
237147_at	0.665659	0.21857	TRUE
237258_at	0.800351	-0.0800474	TRUE
237264_at	0.811118	-0.0815397	TRUE
237448_at	0.816261	-0.153959	TRUE
237463_at	0.821139	0.137542	TRUE
237718_at	0.806303	0.0386588	TRUE
237830_at	0.820208	0.238413	TRUE
237913_at	0.729835	-0.0132889	TRUE
237988_at	0.864031	-0.196494	TRUE
238006_at	0.892989	0.230193	TRUE
238022_at	0.803245	0.393597	TRUE
238025_at	0.84393	0.27201	TRUE
238043_at	0.727245	0.24646	TRUE
238045_at	0.790555	-0.298459	TRUE
238057_at	0.80732	0.2727	TRUE
238069_at	0.783931	0.303165	TRUE
238124_at	0.79324	-0.0431092	TRUE
238142_at	0.788266	0.114552	TRUE
238212_at	0.817467	0.140453	TRUE
238295_at	0.747437	-0.104434	TRUE
238495_at	0.821092	0.204714	TRUE
238595_at	0.79625	0.173341	TRUE
238637_at	0.621892	0.369951	TRUE
238792_at	0.801393	0.253587	TRUE
238879_at	0.810281	0.573046	TRUE
239010_at	0.811598	0.428116	TRUE
239036_at	0.790317	0.340363	TRUE
239115_at	0.824854	0.220992	TRUE
239135_at	0.792999	0.450117	TRUE
239196_at	0.793622	0.422517	TRUE
239198_at	0.801747	0.0944797	TRUE
239245_at	0.790027	0.0491431	TRUE
239349_at	0.820861	-0.178794	TRUE
239410_at	0.749617	-0.213741	TRUE
239544_at	0.746087	0.149477	TRUE
239587_at	0.61514	0.0472725	TRUE
239647_at	0.847593	0.274031	TRUE
239735_at	0.816918	0.288339	TRUE
239823_at	0.788439	0.171256	TRUE
239863_at	0.729707	0.295524	TRUE
239893_at	0.782915	0.0415163	TRUE
240020_at	0.7856	0.278839	TRUE
240037_at	0.833139	-0.0544659	TRUE
240099_at	0.782366	0.233763	TRUE
240168_at	0.836824	0.249209	TRUE
240172_at	0.770342	0.235654	TRUE
240207_at	0.829228	-0.168289	TRUE
240257_at	0.796217	-0.12473	TRUE
240307_at	0.650572	0.306131	TRUE
240459_at	0.90686	0.0816932	TRUE
240547_at	0.821658	0.238243	TRUE
240574_at	0.800244	0.277084	TRUE
240665_at	0.801122	0.18217	TRUE
240979_at	0.798411	-0.062399	TRUE
241030_at	0.839796	-0.126514	TRUE
241100_at	0.804301	-0.0703986	TRUE
241197_at	0.804036	-0.142201	TRUE
241223_x_at	0.847373	0.164155	TRUE
241310_at	0.795634	-0.155425	TRUE
241360_at	0.41219	0.0703031	TRUE
241526_at	0.848938	-0.176094	TRUE
241555_at	0.817377	0.187461	TRUE
241626_at	0.666364	-0.0846038	TRUE
241686_x_at	0.87789	0.215338	TRUE
241724_x_at	0.828956	-0.215204	TRUE
241783_at	0.834292	-0.202506	TRUE
241812_at	0.802779	-0.0230924	TRUE
241815_at	0.80383	-0.101896	TRUE
241825_at	0.891223	0.182786	TRUE
241866_at	0.816812	0.308226	TRUE
241873_at	0.742652	0.0108891	TRUE
241892_at	0.808161	-0.0545037	TRUE
241910_x_at	0.786492	-0.26027	TRUE
241921_x_at	0.832726	0.509507	TRUE
242045_at	0.841272	0.368987	TRUE
242091_at	0.836733	0.215331	TRUE
242141_at	0.801333	0.253672	TRUE
242235_x_at	0.883125	-0.160071	TRUE
242236_at	0.778759	0.197217	TRUE
242336_at	0.817636	-0.0797201	TRUE
242403_at	0.813967	0.394116	TRUE
242421_at	0.80337	0.0395789	TRUE
242422_at	0.795474	0.469117	TRUE
242508_at	0.814442	-0.0933013	TRUE
242525_at	0.77138	0.0747045	TRUE
242607_at	0.766307	-0.164304	TRUE
242652_at	0.876605	-0.17211	TRUE
242656_at	0.780665	0.311555	TRUE
242669_at	0.840455	0.335101	TRUE
242688_at	0.754063	0.250368	TRUE
242720_at	0.797538	-0.165642	TRUE
242723_at	0.825737	0.185216	TRUE
242760_x_at	0.798737	0.328183	TRUE
242842_at	0.793689	0.411047	TRUE
242853_at	0.846126	0.214377	TRUE
242894_at	0.909778	0.304347	TRUE
242900_at	0.787621	0.292472	TRUE
242920_at	0.885994	-0.00987411	TRUE
242975_s_at	0.815361	-0.0779317	TRUE
243004_at	0.794831	-0.0529186	TRUE
243093_at	0.571201	-0.080503	TRUE
243125_x_at	0.81441	0.273992	TRUE
243163_at	0.777599	-0.129859	TRUE
243281_at	0.836226	-0.219223	TRUE
243287_s_at	0.790744	0.341124	TRUE
243322_at	0.815738	0.234294	TRUE
243427_at	0.802848	-0.121922	TRUE
243453_at	0.796841	-0.041489	TRUE
243465_at	0.842933	-0.190487	TRUE
243501_at	0.840683	0.210561	TRUE
243584_at	0.797572	0.00624996	TRUE
243717_at	0.846224	-0.13839	TRUE
243760_at	0.826848	-0.420165	TRUE
243768_at	0.853827	0.356862	TRUE
243786_at	0.823786	0.242982	TRUE
243927_x_at	0.766499	0.32417	TRUE
243964_at	0.768625	0.0395349	TRUE
243976_at	0.711862	0.0588233	TRUE
243992_at	0.799222	0.201905	TRUE
244033_at	0.775235	0.417323	TRUE
244061_at	0.885916	0.239771	TRUE
244132_x_at	0.797722	0.225092	TRUE
244241_x_at	0.80272	-0.159787	TRUE
244296_at	0.79629	-0.0721435	TRUE
244605_at	0.738847	-0.137694	TRUE
244688_at	0.810858	0.239886	TRUE
244710_at	0.803307	-0.141438	TRUE
244749_at	0.891321	0.00293054	TRUE
244785_at	0.802754	0.212899	TRUE
244790_at	0.803421	-0.0744121	TRUE
244888_at	0.846459	0.252825	TRUE
32088_at	0.81747	0.302072	TRUE
32094_at	0.799474	-0.14227	TRUE
34221_at	0.762637	0.225728	TRUE
36475_at	0.794469	0.0426229	TRUE
36830_at	0.765331	0.463748	TRUE
37079_at	0.832278	0.214639	TRUE
37254_at	0.764035	0.326016	TRUE
37549_g_at	0.77792	0.228562	TRUE
37860_at	0.806137	-0.0567754	TRUE
38269_at	0.731604	0.16337	TRUE
41858_at	0.78662	0.308379	TRUE
44654_at	0.79454	0.581878	TRUE
54970_at	0.801796	0.0902968	TRUE
58916_at	0.797884	-0.144025	TRUE
64064_at	0.828807	0.18174	TRUE
89476_r_at	0.831839	0.412589	TRUE
1007_s_at	0.770613	-0.0616033	FALSE
1053_at	0.733998	0.366925	FALSE
1255_g_at	0.788068	-0.0519094	FALSE
1294_at	0.806151	-0.173737	FALSE
1316_at	0.806158	-0.0821706	FALSE
1405_i_at	0.830907	-0.0862145	FALSE
1494_f_at	0.804477	-0.0809067	FALSE
1552256_a_at	0.794605	0.119412	FALSE
1552257_a_at	0.800517	0.42042	FALSE
1552263_at	0.617395	0.103004	FALSE
1552272_a_at	0.602661	-0.0480923	FALSE
1552275_s_at	0.762593	0.197664	FALSE
1552277_a_at	0.723743	0.0465727	FALSE
1552286_at	0.783998	-0.136721	FALSE
1552287_s_at	0.794564	0.156391	FALSE
1552291_at	0.780281	0.105371	FALSE
1552302_at	0.865653	0.325223	FALSE
1552306_at	0.806385	0.133035	FALSE
1552307_a_at	0.718374	-0.13772	FALSE
1552310_at	0.741123	0.443152	FALSE
1552314_a_at	0.901838	-0.113283	FALSE
1552318_at	0.821116	-0.0739085	FALSE
1552329_at	0.681694	-0.0900343	FALSE
1552330_at	0.648178	-0.0641171	FALSE
1552334_at	0.653198	-0.0646857	FALSE
1552344_s_at	0.733681	0.288166	FALSE
1552347_at	0.760626	0.0595966	FALSE
1552362_a_at	0.791534	-0.171378	FALSE
1552365_at	0.770874	-0.0676973	FALSE
1552368_at	0.50053	-0.0716979	FALSE
1552370_at	0.798872	-0.160942	FALSE
1552373_s_at	0.838749	-0.176921	FALSE
1552386_at	0.75365	0.281864	FALSE
1552398_a_at	0.73272	0.156389	FALSE
1552399_a_at	0.817705	-0.170665	FALSE
1552400_a_at	0.874992	0.070667	FALSE
1552410_at	0.799054	-0.0276999	FALSE
1552419_s_at	0.775273	0.0907088	FALSE
1552423_at	0.778969	-0.109067	FALSE
1552426_a_at	0.775382	0.525505	FALSE
1552427_at	0.835929	-0.147158	FALSE
1552430_at	0.813703	-0.208826	FALSE
1552438_a_at	0.79664	-0.0809142	FALSE
1552458_at	0.912084	-0.181998	FALSE
1552463_at	0.763259	-0.155615	FALSE
1552466_x_at	0.818717	-0.223454	FALSE
1552472_a_at	0.653603	0.411797	FALSE
1552482_at	0.836502	-0.0697287	FALSE
1552497_a_at	0.800848	-0.144614	FALSE
1552509_a_at	0.801016	-0.233457	FALSE
1552536_at	0.746818	-0.205538	FALSE
1552541_at	0.829057	-0.190173	FALSE
1552548_at	0.80224	-0.0719742	FALSE
1552553_a_at	0.680594	0.210627	FALSE
1552582_at	0.799717	-0.0647427	FALSE
1552583_s_at	0.807434	-0.129436	FALSE
1552584_at	0.746607	-0.138993	FALSE
1552585_s_at	0.803261	-0.155747	FALSE
1552587_at	0.813261	-0.0843586	FALSE
1552609_s_at	0.754173	0.152723	FALSE
1552610_a_at	0.721753	-0.0802422	FALSE
1552612_at	0.801687	0.193979	FALSE
1552617_a_at	0.697737	0.102958	FALSE
1552619_a_at	0.738362	-0.171305	FALSE
1552621_at	0.824612	-0.123551	FALSE
1552625_a_at	0.706785	-0.1361	FALSE
1552628_a_at	0.788387	-0.191395	FALSE
1552633_at	0.818283	-0.0996857	FALSE
1552634_a_at	0.738537	0.00677982	FALSE
1552644_a_at	0.806813	-0.0949995	FALSE
1552652_at	0.782078	-0.160214	FALSE
1552664_at	0.838265	-0.499706	FALSE
1552694_at	0.563876	-0.180525	FALSE
1552695_a_at	0.79048	-0.0230664	FALSE
1552711_a_at	0.813703	-0.0432745	FALSE
1552733_at	0.786197	-0.190541	FALSE
1552735_at	0.899289	-0.172867	FALSE
1552736_a_at	0.803978	-0.0737891	FALSE
1552738_a_at	0.728125	-0.0832005	FALSE
1552739_s_at	0.800518	-0.175799	FALSE
1552742_at	0.748142	-0.06856	FALSE
1552747_a_at	0.806679	-0.0589023	FALSE
1552752_a_at	0.805172	-0.17728	FALSE
1552754_a_at	0.809822	-0.191261	FALSE
1552763_at	0.922892	-0.172678	FALSE
1552769_at	0.812108	-0.0773511	FALSE
1552773_at	0.819329	0.175626	FALSE
1552788_a_at	0.792402	-0.197759	FALSE
1552790_a_at	0.781408	0.210152	FALSE
1552797_s_at	0.801787	-0.0592738	FALSE
1552801_at	0.750509	-0.132168	FALSE
1552804_a_at	0.800806	-0.0789663	FALSE
1552807_a_at	0.556048	0.270714	FALSE
1552809_at	0.824324	-0.148029	FALSE
1552816_at	0.843832	-0.165859	FALSE
1552822_at	0.742892	-0.188863	FALSE
1552827_s_at	0.7939	-0.0623498	FALSE
1552829_at	0.80413	-0.0455319	FALSE
1552841_s_at	0.784867	-0.142553	FALSE
1552863_a_at	0.732153	-0.268395	FALSE
1552880_at	0.807817	-0.195113	FALSE
1552884_at	0.773365	-0.139289	FALSE
1552887_at	0.763459	-0.0905328	FALSE
1552889_a_at	0.885539	-0.107851	FALSE
1552899_at	0.786953	-0.467274	FALSE
1552900_a_at	0.867709	-0.156855	FALSE
1552906_at	0.784464	-0.189773	FALSE
1552921_a_at	0.663487	-0.105575	FALSE
1552942_at	0.697243	-0.0947113	FALSE
1552947_x_at	0.798458	0.159782	FALSE
1552967_at	0.789759	-0.171257	FALSE
1552971_at	0.7646	-0.0480204	FALSE
1552976_at	0.799319	-0.13341	FALSE
1552977_a_at	0.903088	0.280121	FALSE
1552978_a_at	0.82043	-0.0379157	FALSE
1553015_a_at	0.793658	-0.251705	FALSE
1553043_a_at	0.749647	-0.161747	FALSE
1553048_a_at	0.808541	0.0181436	FALSE
1553080_at	0.784579	-0.155934	FALSE
1553088_a_at	0.805372	-0.195205	FALSE
1553099_at	0.719526	-0.18512	FALSE
1553103_at	0.807177	0.26862	FALSE
1553106_at	0.696842	0.115179	FALSE
1553108_at	0.799659	-0.0742849	FALSE
1553113_s_at	0.661554	0.435268	FALSE
1553125_x_at	0.785284	-0.000622934	FALSE
1553130_at	0.792435	-0.126297	FALSE
1553133_at	0.83235	-0.09838	FALSE
1553145_at	0.835515	0.0298423	FALSE
1553148_a_at	0.798527	0.0241196	FALSE
1553153_at	0.808743	0.0139844	FALSE
1553155_x_at	0.794436	-0.0873414	FALSE
1553162_x_at	0.776524	-0.123689	FALSE
1553167_a_at	0.666768	0.25133	FALSE
1553172_at	0.791393	-0.12275	FALSE
1553177_at	0.876559	-0.159558	FALSE
1553185_at	0.860039	-0.358177	FALSE
1553186_x_at	0.885074	-0.243506	FALSE
1553193_at	0.81449	-0.198593	FALSE
1553199_at	0.687533	-0.107012	FALSE
1553204_at	0.800164	-0.174592	FALSE
1553208_s_at	0.795273	-0.168232	FALSE
1553209_at	0.802734	-0.112921	FALSE
1553218_a_at	0.78656	-0.112797	FALSE
1553220_at	0.800632	0.0579103	FALSE
1553221_at	0.797276	-0.107394	FALSE
1553237_x_at	0.830376	0.164186	FALSE
1553244_at	0.77867	0.0245056	FALSE
1553252_a_at	0.792599	0.102563	FALSE
1553264_a_at	0.822389	-0.148963	FALSE
1553274_a_at	0.774208	0.453086	FALSE
1553280_at	0.907045	-0.149965	FALSE
1553286_at	0.791584	-0.194022	FALSE
1553296_at	0.801641	-0.143323	FALSE
1553297_a_at	0.801084	0.18431	FALSE
1553311_at	0.765524	0.400385	FALSE
1553329_at	0.828974	0.203853	FALSE
1553338_at	0.705628	-0.039543	FALSE
1553340_s_at	0.801686	-0.0474152	FALSE
1553371_at	0.811266	-0.150788	FALSE
1553391_at	0.803133	-0.129539	FALSE
1553412_at	0.912475	-0.0694218	FALSE
1553417_at	0.802858	-0.0996704	FALSE
1553423_a_at	0.879694	-0.178486	FALSE
1553425_at	0.755353	-0.162016	FALSE
1553428_at	0.700038	-0.163796	FALSE
1553441_at	0.521108	-0.122392	FALSE
1553452_at	0.768168	-0.100055	FALSE
1553462_at	0.837838	-0.214112	FALSE
1553466_at	0.799459	-0.0582842	FALSE
1553470_at	0.829422	-0.085888	FALSE
1553484_at	0.802738	-0.0591411	FALSE
1553493_a_at	0.832666	0.262258	FALSE
1553504_at	0.803916	-0.188671	FALSE
1553506_at	0.798941	-0.141597	FALSE
1553508_at	0.816645	-0.186664	FALSE
1553528_a_at	0.676782	0.461236	FALSE
1553529_at	0.793291	-0.0941387	FALSE
1553530_a_at	0.765771	0.0592653	FALSE
1553533_at	0.795883	-0.14265	FALSE
1553534_at	0.816145	-0.0760245	FALSE
1553538_s_at	0.810305	0.735438	FALSE
1553551_s_at	0.840839	0.659556	FALSE
1553562_at	0.644636	-0.158277	FALSE
1553567_s_at	0.851481	0.670777	FALSE
1553569_at	0.888098	0.179925	FALSE
1553570_x_at	0.880466	-0.00647466	FALSE
1553575_at	0.820155	-0.0169862	FALSE
1553581_s_at	0.753972	0.434631	FALSE
1553582_a_at	0.85828	-0.134403	FALSE
1553587_a_at	0.797314	0.420258	FALSE
1553588_at	0.798636	-0.91111	FALSE
1553594_a_at	0.793093	0.0109316	FALSE
1553599_a_at	0.760315	-0.21155	FALSE
1553603_s_at	0.797101	0.268188	FALSE
1553611_s_at	0.789525	-0.169626	FALSE
1553613_s_at	0.778414	-0.169666	FALSE
1553625_at	0.869551	-0.214014	FALSE
1553637_s_at	0.817812	-0.0688493	FALSE
1553645_at	0.797616	-0.0697257	FALSE
1553647_at	0.753287	-0.0674885	FALSE
1553658_at	0.790492	-0.121805	FALSE
1553672_at	0.806003	-0.181832	FALSE
1553677_a_at	0.79882	0.145227	FALSE
1553678_a_at	0.773582	-0.315735	FALSE
1553681_a_at	0.530387	-0.0125072	FALSE
1553684_at	0.810983	-0.043017	FALSE
1553689_s_at	0.660145	0.120448	FALSE
1553690_at	0.722276	-0.0665791	FALSE
1553693_s_at	0.802553	-0.251131	FALSE
1553696_s_at	0.81842	-0.0696745	FALSE
1553704_x_at	0.814549	0.0940449	FALSE
1553706_at	0.78947	-0.173364	FALSE
1553709_a_at	0.758509	0.296385	FALSE
1553713_a_at	0.783567	-0.236142	FALSE
1553718_at	0.772305	-0.608219	FALSE
1553719_s_at	0.741257	-0.154638	FALSE
1553721_at	0.803214	-0.183187	FALSE
1553743_at	0.801492	-0.0425413	FALSE
1553749_at	0.774482	0.23426	FALSE
1553764_a_at	0.704764	0.234753	FALSE
1553772_at	0.814251	0.056701	FALSE
1553781_at	0.816186	-0.103889	FALSE
1553798_a_at	0.499441	-0.054901	FALSE
1553801_a_at	0.812553	-0.127695	FALSE
1553810_a_at	0.7675	-0.220744	FALSE
1553815_a_at	0.800158	-0.138413	FALSE
1553845_x_at	0.900236	-0.0622656	FALSE
1553849_at	0.71247	0.0830766	FALSE
1553850_at	0.798566	-0.0809838	FALSE
1553863_at	0.798984	-0.181561	FALSE
1553873_at	0.831716	-0.178538	FALSE
1553875_s_at	0.798551	-0.0424198	FALSE
1553881_at	0.680572	-0.158653	FALSE
1553910_at	0.797283	-0.0623988	FALSE
1553928_at	0.552414	0.363751	FALSE
1553931_at	0.837193	0.0598606	FALSE
1553954_at	0.823689	0.43142	FALSE
1553955_at	0.766707	0.380939	FALSE
1553957_at	0.743867	0.312227	FALSE
1553967_at	0.805548	-0.0450953	FALSE
1553974_at	0.727799	-0.079699	FALSE
1553976_a_at	0.801692	0.48192	FALSE
1553978_at	0.819455	0.317142	FALSE
1553979_at	0.795706	0.687005	FALSE
1553983_at	0.812613	-0.00625554	FALSE
1553984_s_at	0.79748	0.358309	FALSE
1553991_s_at	0.809395	-0.141647	FALSE
1553993_s_at	0.805893	-0.0461692	FALSE
1553997_a_at	0.773258	-0.194949	FALSE
1554003_at	0.802624	-0.0992907	FALSE
1554010_at	0.784785	0.0604097	FALSE
1554014_at	0.812176	0.0146099	FALSE
1554016_a_at	0.793422	-0.122678	FALSE
1554018_at	0.731128	-0.116362	FALSE
1554019_s_at	0.870948	-0.187788	FALSE
1554036_at	0.791017	0.295402	FALSE
1554037_a_at	0.81086	-0.0712646	FALSE
1554038_at	0.800807	-0.153811	FALSE
1554039_at	0.77974	-0.319907	FALSE
1554047_at	0.778844	0.208192	FALSE
1554053_at	0.800042	0.0847488	FALSE
1554057_at	0.755552	-0.0389264	FALSE
1554063_at	0.724729	-0.221945	FALSE
1554065_at	0.715943	-0.201085	FALSE
1554067_at	0.802054	-0.136162	FALSE
1554072_s_at	0.820354	-0.11609	FALSE
1554077_a_at	0.838345	-0.0980576	FALSE
1554078_s_at	0.793578	0.232617	FALSE
1554080_at	0.765124	0.417916	FALSE
1554082_a_at	0.544521	0.139757	FALSE
1554084_a_at	0.771998	0.0585599	FALSE
1554085_at	0.826834	0.062386	FALSE
1554086_at	0.708314	-0.0682813	FALSE
1554089_s_at	0.776726	-0.222363	FALSE
1554093_a_at	0.751429	0.443201	FALSE
1554095_at	0.770228	-0.28953	FALSE
1554097_a_at	0.794535	-0.125924	FALSE
1554101_a_at	0.602521	-0.00664771	FALSE
1554102_a_at	0.779748	-0.0800888	FALSE
1554105_at	0.764595	-0.0722175	FALSE
1554119_at	0.897309	-0.217737	FALSE
1554122_a_at	0.795806	-0.130432	FALSE
1554145_a_at	0.794896	0.0896239	FALSE
1554149_at	0.796219	0.238339	FALSE
1554151_at	0.813081	0.0871183	FALSE
1554155_at	0.733947	-0.282281	FALSE
1554167_a_at	0.735694	0.0851756	FALSE
1554168_a_at	0.816889	0.213872	FALSE
1554171_at	0.7879	0.58549	FALSE
1554177_a_at	0.803384	0.348731	FALSE
1554178_a_at	0.783668	0.582247	FALSE
1554185_at	0.831302	0.0670822	FALSE
1554229_at	0.806573	-0.132496	FALSE
1554241_at	0.811089	0.353047	FALSE
1554242_a_at	0.690006	0.310174	FALSE
1554248_at	0.773801	0.163778	FALSE
1554249_a_at	0.720364	0.00032491	FALSE
1554250_s_at	0.789726	0.0122264	FALSE
1554264_at	0.768371	-0.285534	FALSE
1554271_a_at	0.785986	-0.198781	FALSE
1554274_a_at	0.811495	-0.0562609	FALSE
1554283_at	0.754192	0.318898	FALSE
1554294_s_at	0.852572	-0.193768	FALSE
1554295_x_at	0.371233	-0.0642665	FALSE
1554309_at	0.706779	-0.190582	FALSE
1554312_at	0.795689	-0.0627258	FALSE
1554314_at	0.918436	-0.0857277	FALSE
1554317_s_at	0.796679	-0.0466249	FALSE
1554318_at	0.785276	-0.0146784	FALSE
1554342_s_at	0.804064	-0.0980014	FALSE
1554344_s_at	0.79789	-0.0341591	FALSE
1554345_a_at	0.768279	-0.138019	FALSE
1554351_a_at	0.795488	0.0963108	FALSE
1554360_at	0.786802	-0.0992502	FALSE
1554365_a_at	0.788141	0.314203	FALSE
1554390_s_at	0.797755	0.401898	FALSE
1554397_s_at	0.775043	-0.0993684	FALSE
1554414_a_at	0.778052	-0.115368	FALSE
1554415_at	0.758109	0.372284	FALSE
1554428_s_at	0.723361	-0.33941	FALSE
1554444_s_at	0.757776	0.0555406	FALSE
1554447_at	0.780345	-0.128406	FALSE
1554450_s_at	0.735015	-0.239816	FALSE
1554462_a_at	0.820936	0.0129517	FALSE
1554465_s_at	0.8815	-0.137663	FALSE
1554469_at	0.643085	-0.117921	FALSE
1554470_s_at	0.839773	0.0417803	FALSE
1554471_a_at	0.787856	0.0787613	FALSE
1554472_a_at	0.780955	-0.195671	FALSE
1554479_a_at	0.678024	0.340212	FALSE
1554480_a_at	0.804368	0.390519	FALSE
1554486_a_at	0.77148	-0.0344005	FALSE
1554495_s_at	0.809334	0.00748154	FALSE
1554504_at	0.841102	-0.169126	FALSE
1554510_s_at	0.797277	0.513183	FALSE
1554518_at	0.798329	-0.218226	FALSE
1554523_a_at	0.799265	-0.191357	FALSE
1554536_at	0.904127	0.0506911	FALSE
1554538_at	0.762579	-0.0850696	FALSE
1554542_at	0.758276	-0.0340248	FALSE
1554545_at	0.801113	-0.144503	FALSE
1554550_at	0.875069	-0.175758	FALSE
1554555_a_at	0.859532	0.0788901	FALSE
1554557_at	0.675027	-0.0906228	FALSE
1554558_at	0.795691	-0.195745	FALSE
1554572_a_at	0.789924	0.428227	FALSE
1554577_a_at	0.686254	0.101657	FALSE
1554586_a_at	0.794275	-0.328403	FALSE
1554588_a_at	0.801629	-0.0647728	FALSE
1554591_at	0.798494	-0.0312261	FALSE
1554595_at	0.801512	-0.388711	FALSE
1554599_x_at	0.820789	-0.053795	FALSE
1554601_at	0.798551	-0.105199	FALSE
1554606_at	0.700325	-0.0656495	FALSE
1554625_at	0.792296	-0.150359	FALSE
1554633_a_at	0.824605	-0.0307211	FALSE
1554648_a_at	0.847099	-0.114976	FALSE
1554667_s_at	0.811837	0.404372	FALSE
1554678_s_at	0.762821	0.10483	FALSE
1554691_a_at	0.79369	0.107633	FALSE
1554694_at	0.814995	-0.129688	FALSE
1554699_at	0.66678	-0.125639	FALSE
1554719_at	0.808766	0.350477	FALSE
1554736_at	0.892434	-0.172574	FALSE
1554739_at	0.676272	-0.190033	FALSE
1554740_a_at	0.750102	-0.0681296	FALSE
1554747_a_at	0.792084	0.489228	FALSE
1554749_s_at	0.798266	-0.134129	FALSE
1554765_a_at	0.795304	-0.192153	FALSE
1554767_s_at	0.732522	-0.210258	FALSE
1554777_at	0.805579	-0.0743386	FALSE
1554787_at	0.901113	-0.166479	FALSE
1554800_at	0.790456	-0.253002	FALSE
1554805_at	0.766285	0.0483659	FALSE
1554806_a_at	0.755906	0.206063	FALSE
1554824_at	0.89117	-0.139131	FALSE
1554833_at	0.798372	-0.067096	FALSE
1554839_at	0.808013	-0.169739	FALSE
1554840_at	0.804489	-0.135119	FALSE
1554852_a_at	0.781048	-0.0633874	FALSE
1554860_at	0.802327	-0.119553	FALSE
1554866_at	0.802712	-0.172316	FALSE
1554868_s_at	0.787575	0.366905	FALSE
1554878_a_at	0.735741	-0.164544	FALSE
1554883_a_at	0.773984	-0.0699441	FALSE
1554890_a_at	0.792309	-0.0786396	FALSE
1554892_a_at	0.808053	0.40779	FALSE
1554899_s_at	0.832328	-0.155057	FALSE
1554906_a_at	0.66951	-0.194782	FALSE
1554909_at	0.8458	-0.0820297	FALSE
1554915_a_at	0.796544	0.441	FALSE
1554933_at	0.890805	-0.10454	FALSE
1554957_at	0.771527	-0.0877049	FALSE
1555001_at	0.803032	-0.109318	FALSE
1555014_x_at	0.828757	-0.238213	FALSE
1555015_a_at	0.724918	-0.15588	FALSE
1555021_a_at	0.801929	-0.0577067	FALSE
1555037_a_at	0.789085	0.0642648	FALSE
1555042_at	0.803144	0.0366407	FALSE
1555051_at	0.860266	-0.046528	FALSE
1555055_at	0.84206	-0.180068	FALSE
1555058_a_at	0.563967	-0.0593765	FALSE
1555100_at	0.794341	-0.150214	FALSE
1555105_a_at	0.791561	0.424814	FALSE
1555117_at	0.822311	-0.167145	FALSE
1555129_at	0.798911	-0.0704224	FALSE
1555144_at	0.783174	-0.054811	FALSE
1555145_at	0.797496	0.00922114	FALSE
1555159_at	0.777211	-0.187092	FALSE
1555163_at	0.802155	-0.118956	FALSE
1555168_a_at	0.796519	-0.0496055	FALSE
1555188_at	0.798917	-0.14826	FALSE
1555189_a_at	0.774033	-0.0825341	FALSE
1555192_at	0.831276	-0.205701	FALSE
1555216_a_at	0.795779	-0.153047	FALSE
1555217_at	0.807541	-0.159856	FALSE
1555225_at	0.518578	0.0286602	FALSE
1555238_at	0.870877	-0.0784115	FALSE
1555241_at	0.804469	-0.316005	FALSE
1555243_x_at	0.775929	-0.245427	FALSE
1555246_a_at	0.793266	-0.121346	FALSE
1555247_a_at	0.785192	-0.181302	FALSE
1555248_a_at	0.793696	-0.355197	FALSE
1555272_at	0.805382	-0.0641773	FALSE
1555274_a_at	0.763043	0.440284	FALSE
1555279_at	0.755381	0.412456	FALSE
1555281_x_at	0.766133	0.298124	FALSE
1555289_at	0.795383	-0.0683016	FALSE
1555292_at	0.840895	-0.0644351	FALSE
1555305_at	0.791839	-0.204715	FALSE
1555306_a_at	0.817446	-0.0869511	FALSE
1555311_at	0.793611	-0.347452	FALSE
1555323_at	0.802671	-0.128551	FALSE
1555325_s_at	0.805744	-0.15878	FALSE
1555348_at	0.739336	-0.0797606	FALSE
1555349_a_at	0.794279	0.13259	FALSE
1555350_at	0.572446	0.166827	FALSE
1555351_s_at	0.740664	0.0988399	FALSE
1555353_at	0.876024	-0.0917205	FALSE
1555355_a_at	0.783655	-0.0869969	FALSE
1555370_a_at	0.769101	-0.135856	FALSE
1555373_at	0.910914	-0.129282	FALSE
1555374_at	0.899266	0.0271906	FALSE
1555390_at	0.789303	-0.0928018	FALSE
1555405_at	0.785491	0.199527	FALSE
1555415_at	0.793246	-0.211658	FALSE
1555419_a_at	0.730692	-0.127713	FALSE
1555420_a_at	0.858561	-0.128248	FALSE
1555427_s_at	0.805429	0.647916	FALSE
1555446_s_at	0.777882	-0.0478806	FALSE
1555447_at	0.820683	-0.118837	FALSE
1555452_at	0.759347	-0.157949	FALSE
1555468_at	0.801603	-0.136767	FALSE
1555470_a_at	0.6915	-0.0277929	FALSE
1555474_at	0.857784	-0.216054	FALSE
1555495_a_at	0.799515	0.21923	FALSE
1555497_a_at	0.543563	-0.122512	FALSE
1555500_s_at	0.795685	0.169455	FALSE
1555501_s_at	0.782544	0.552597	FALSE
1555505_a_at	0.79452	-0.176189	FALSE
1555516_at	0.804102	-0.114235	FALSE
1555519_at	0.805416	-0.162071	FALSE
1555522_s_at	0.78471	-0.119221	FALSE
1555529_at	0.796021	0.155398	FALSE
1555555_at	0.809614	-0.225429	FALSE
1555559_s_at	0.798129	-0.172765	FALSE
1555561_a_at	0.759222	-0.136681	FALSE
1555562_a_at	0.777024	-0.0101657	FALSE
1555564_a_at	0.821412	-0.0674061	FALSE
1555573_at	0.840668	-0.177163	FALSE
1555575_a_at	0.780386	-0.49445	FALSE
1555594_a_at	0.81313	0.0419107	FALSE
1555606_a_at	0.799765	-0.0718062	FALSE
1555610_at	0.804403	-0.165029	FALSE
1555618_s_at	0.649347	0.258356	FALSE
1555647_a_at	0.481557	-0.0553472	FALSE
1555653_at	0.877741	0.588597	FALSE
1555673_at	0.798833	-0.137733	FALSE
1555679_a_at	0.702956	0.487654	FALSE
1555718_x_at	0.827607	-0.135607	FALSE
1555741_at	0.79721	-0.0552772	FALSE
1555758_a_at	0.647078	-0.130041	FALSE
1555760_a_at	0.798489	0.506104	FALSE
1555761_x_at	0.79936	-0.154687	FALSE
1555762_s_at	0.786374	0.692911	FALSE
1555764_s_at	0.809574	0.16799	FALSE
1555772_a_at	0.677195	-0.0800916	FALSE
1555775_a_at	0.802641	-0.098487	FALSE
1555780_a_at	0.818713	-0.137579	FALSE
1555786_s_at	0.79862	-0.274966	FALSE
1555788_a_at	0.897998	-0.038317	FALSE
1555790_a_at	0.731667	0.487548	FALSE
1555797_a_at	0.804553	0.215985	FALSE
1555803_a_at	0.733039	0.422278	FALSE
1555812_a_at	0.868835	0.574582	FALSE
1555820_a_at	0.791803	-0.102268	FALSE
1555823_at	0.879162	0.117292	FALSE
1555826_at	0.801525	0.350966	FALSE
1555832_s_at	0.793604	0.258885	FALSE
1555833_a_at	0.753794	0.0755609	FALSE
1555837_s_at	0.782363	0.768602	FALSE
1555843_at	0.801072	-0.0436949	FALSE
1555844_s_at	0.784119	0.801227	FALSE
1555845_at	0.814251	0.51798	FALSE
1555847_a_at	0.782119	0.251982	FALSE
1555851_s_at	0.757595	0.0334353	FALSE
1555852_at	0.807752	0.180798	FALSE
1555858_at	0.789531	-0.0548653	FALSE
1555864_s_at	0.778921	0.558231	FALSE
1555866_a_at	0.772801	-0.0662815	FALSE
1555872_a_at	0.772324	-0.0298073	FALSE
1555874_x_at	0.777631	0.0107495	FALSE
1555878_at	0.719728	-0.285383	FALSE
1555886_at	0.807172	0.315807	FALSE
1555888_at	0.75663	-0.0970872	FALSE
1555889_a_at	0.78903	0.131372	FALSE
1555893_at	0.795374	-0.156249	FALSE
1555902_at	0.800618	-0.137259	FALSE
1555904_at	0.801993	0.237229	FALSE
1555906_s_at	0.753584	0.207444	FALSE
1555910_at	0.708663	-0.270079	FALSE
1555916_at	0.798814	0.267905	FALSE
1555920_at	0.78453	-0.0635651	FALSE
1555933_at	0.791509	-0.223052	FALSE
1555938_x_at	0.753443	-0.186124	FALSE
1555944_at	0.807069	-0.0709737	FALSE
1555945_s_at	0.818705	-0.0307053	FALSE
1555948_s_at	0.769844	-0.338632	FALSE
1555950_a_at	0.59684	0.0208463	FALSE
1555960_at	0.798926	0.219197	FALSE
1555961_a_at	0.788408	0.278425	FALSE
1555964_at	0.796503	0.418393	FALSE
1555967_at	0.929512	-0.0533651	FALSE
1555968_a_at	0.809979	-0.0465859	FALSE
1555971_s_at	0.786814	0.502333	FALSE
1555982_at	0.822332	-0.230587	FALSE
1555989_at	0.590277	-0.107204	FALSE
1555991_s_at	0.800706	-0.149697	FALSE
1555993_at	0.80081	-0.0746924	FALSE
1556015_a_at	0.827389	-0.276711	FALSE
1556021_at	0.773586	-0.244076	FALSE
1556030_at	0.762164	-0.240178	FALSE
1556035_s_at	0.764773	0.138588	FALSE
1556043_a_at	0.891002	-0.0865179	FALSE
1556047_s_at	0.703709	-0.0700975	FALSE
1556056_at	0.79885	-0.0631784	FALSE
1556061_at	0.728104	0.293975	FALSE
1556064_at	0.816831	-0.100403	FALSE
1556086_at	0.725535	-0.135044	FALSE
1556103_at	0.668571	-0.116621	FALSE
1556111_s_at	0.792183	0.00530393	FALSE
1556121_at	0.795255	0.349916	FALSE
1556148_s_at	0.773491	-0.0610489	FALSE
1556151_at	0.78926	0.425735	FALSE
1556170_at	0.717286	-0.215594	FALSE
1556176_at	0.643845	0.0594289	FALSE
1556178_x_at	0.805568	0.0488726	FALSE
1556186_s_at	0.644194	-0.137703	FALSE
1556194_a_at	0.798406	0.327748	FALSE
1556201_at	0.68051	0.0131607	FALSE
1556209_at	0.746043	-0.1014	FALSE
1556227_at	0.795895	-0.118857	FALSE
1556228_a_at	0.715027	0.125796	FALSE
1556242_a_at	0.834808	0.0288025	FALSE
1556250_at	0.791868	-0.0986542	FALSE
1556259_at	0.799745	-0.118181	FALSE
1556261_a_at	0.768851	-0.043911	FALSE
1556269_at	0.796936	-0.0834995	FALSE
1556272_a_at	0.806709	-0.16626	FALSE
1556283_s_at	0.846737	0.33049	FALSE
1556285_s_at	0.566543	0.435161	FALSE
1556292_s_at	0.82236	0.0384938	FALSE
1556296_at	0.801432	-0.356899	FALSE
1556301_at	0.799238	-0.0977428	FALSE
1556316_s_at	0.946262	0.0519397	FALSE
1556338_at	0.798847	-0.160505	FALSE
1556339_a_at	0.828974	0.0636122	FALSE
1556345_s_at	0.68143	-0.0599255	FALSE
1556348_at	0.827308	-0.208556	FALSE
1556352_at	0.770617	-0.130423	FALSE
1556356_at	0.760053	-0.242173	FALSE
1556383_at	0.794323	-0.105028	FALSE
1556385_at	0.7763	-0.23896	FALSE
1556389_at	0.796349	0.0565044	FALSE
1556436_at	0.807678	-0.154376	FALSE
1556442_x_at	0.803843	-0.354569	FALSE
1556469_s_at	0.831487	-0.166799	FALSE
1556471_at	0.528124	-0.0526624	FALSE
1556474_a_at	0.799347	-0.0765729	FALSE
1556516_at	0.733606	-0.170087	FALSE
1556518_at	0.816572	-0.0601271	FALSE
1556542_a_at	0.730319	-0.0512801	FALSE
1556543_at	0.733835	-0.0704668	FALSE
1556558_s_at	0.875264	-0.192242	FALSE
1556579_s_at	0.79411	0.347954	FALSE
1556580_a_at	0.791537	-0.16188	FALSE
1556581_at	0.816207	-0.18256	FALSE
1556582_at	0.777159	0.254851	FALSE
1556588_at	0.643851	0.0646954	FALSE
1556595_at	0.807686	-0.112612	FALSE
1556597_a_at	0.65449	-0.0439171	FALSE
1556613_s_at	0.783254	0.0478428	FALSE
1556619_at	0.788228	-0.16866	FALSE
1556641_at	0.666139	0.234469	FALSE
1556646_at	0.804584	-0.0867893	FALSE
1556655_s_at	0.619848	-0.12929	FALSE
1556658_a_at	0.843958	-0.236831	FALSE
1556661_at	0.793143	-0.172803	FALSE
1556675_s_at	0.796701	-0.111168	FALSE
1556704_s_at	0.81794	-0.153009	FALSE
1556737_at	0.794948	-0.0757095	FALSE
1556743_at	0.838891	-0.0774562	FALSE
1556787_s_at	0.800636	-0.1929	FALSE
1556789_a_at	0.814594	-0.145029	FALSE
1556797_at	0.794521	-0.0779313	FALSE
1556817_a_at	0.799228	-0.152964	FALSE
1556820_a_at	0.933895	-0.0407929	FALSE
1556821_x_at	0.918036	0.245839	FALSE
1556824_at	0.760816	-0.203533	FALSE
1556832_at	0.828205	-0.176193	FALSE
1556835_s_at	0.797462	0.185681	FALSE
1556891_at	0.815324	-0.175569	FALSE
1556905_at	0.794203	-0.214082	FALSE
1556911_at	0.796748	-0.0741869	FALSE
1556951_at	0.692102	-0.0569599	FALSE
1556956_at	0.795739	-0.174629	FALSE
1556976_s_at	0.793685	-0.0668402	FALSE
1556988_s_at	0.774944	0.438875	FALSE
1556989_at	0.799902	-0.152124	FALSE
1557008_at	0.363022	0.0101257	FALSE
1557034_s_at	0.76938	-0.163976	FALSE
1557046_x_at	0.784633	0.0407705	FALSE
1557053_s_at	0.76394	0.473183	FALSE
1557055_s_at	0.760416	-0.0891314	FALSE
1557057_a_at	0.772907	-0.185548	FALSE
1557059_at	0.768767	-0.11102	FALSE
1557063_at	0.79969	-0.0752582	FALSE
1557064_s_at	0.731256	-0.199698	FALSE
1557065_at	0.794482	-0.0744033	FALSE
1557067_s_at	0.788124	-0.150137	FALSE
1557080_s_at	0.799814	-0.152404	FALSE
1557081_at	0.803164	-0.151816	FALSE
1557091_at	0.688442	0.0343045	FALSE
1557112_a_at	0.73651	0.0582013	FALSE
1557116_at	0.810893	-0.0653623	FALSE
1557118_a_at	0.814615	-0.125496	FALSE
1557122_s_at	0.90144	-0.0666435	FALSE
1557129_a_at	0.777407	-0.0997239	FALSE
1557139_at	0.887487	-0.165768	FALSE
1557146_a_at	0.797591	-0.0827264	FALSE
1557149_at	0.812998	-0.233848	FALSE
1557170_at	0.823034	-0.0928657	FALSE
1557174_a_at	0.871544	0.195031	FALSE
1557192_at	0.792398	-0.155994	FALSE
1557193_at	0.770622	-0.130883	FALSE
1557194_a_at	0.795879	-0.263239	FALSE
1557208_at	0.825584	-0.0563165	FALSE
1557219_at	0.502762	-0.088005	FALSE
1557222_at	0.696619	-0.185359	FALSE
1557227_s_at	0.728526	0.181788	FALSE
1557232_at	0.795604	-0.0804835	FALSE
1557236_at	0.795965	-0.179525	FALSE
1557252_at	0.801778	-0.10003	FALSE
1557276_at	0.793123	-0.482506	FALSE
1557277_a_at	0.777687	-0.141279	FALSE
1557280_s_at	0.793881	0.0457129	FALSE
1557283_a_at	0.729569	-0.0631774	FALSE
1557293_at	0.849413	-0.18082	FALSE
1557319_at	0.873835	-0.0585324	FALSE
1557322_at	0.794015	0.214849	FALSE
1557331_at	0.735748	0.386574	FALSE
1557339_at	0.792684	-0.0171773	FALSE
1557352_at	0.806548	-0.211684	FALSE
1557360_at	0.791973	0.339916	FALSE
1557369_a_at	0.810317	-0.154917	FALSE
1557370_s_at	0.658764	-0.0739704	FALSE
1557372_at	0.798537	-0.0695728	FALSE
1557373_at	0.799754	-0.0783333	FALSE
1557374_at	0.787085	-0.0896858	FALSE
1557383_a_at	0.910612	-0.0676645	FALSE
1557388_at	0.706998	0.209163	FALSE
1557394_at	0.80324	-0.133755	FALSE
1557399_at	0.799248	-0.0836827	FALSE
1557411_s_at	0.651719	0.204079	FALSE
1557415_s_at	0.774199	-0.186243	FALSE
1557433_at	0.780877	-0.0678595	FALSE
1557450_s_at	0.789413	-0.680573	FALSE
1557458_s_at	0.780459	-0.249356	FALSE
1557459_at	0.804638	-0.132018	FALSE
1557487_at	0.769963	-0.239782	FALSE
1557522_x_at	0.805656	-0.15676	FALSE
1557527_at	0.804647	0.00336754	FALSE
1557540_at	0.794894	-0.037103	FALSE
1557543_at	0.800288	-0.0514248	FALSE
1557553_at	0.884091	-0.172519	FALSE
1557555_at	0.799933	0.142609	FALSE
1557557_at	0.807948	-0.125891	FALSE
1557570_a_at	0.733968	-0.108438	FALSE
1557582_at	0.808983	-0.182957	FALSE
1557586_s_at	0.797543	-0.226558	FALSE
1557620_a_at	0.795212	-0.236595	FALSE
1557624_at	0.773811	-0.0442658	FALSE
1557630_s_at	0.82459	-0.0782092	FALSE
1557632_at	0.860275	-0.0247808	FALSE
1557645_at	0.664618	-0.18084	FALSE
1557667_at	0.78114	-0.19345	FALSE
1557672_s_at	0.783737	-0.123431	FALSE
1557675_at	0.794361	0.0957382	FALSE
1557684_at	0.814669	-0.0615125	FALSE
1557697_at	0.807815	-0.140751	FALSE
1557699_x_at	0.763708	-0.0992006	FALSE
1557720_s_at	0.797915	-0.129273	FALSE
1557726_at	0.729786	-0.183271	FALSE
1557746_at	0.691721	-0.0833112	FALSE
1557751_at	0.812687	-0.0868044	FALSE
1557754_at	0.786345	-0.234869	FALSE
1557755_at	0.87524	-0.181691	FALSE
1557759_at	0.854864	-0.171068	FALSE
1557797_a_at	0.832213	-0.18143	FALSE
1557799_at	0.794079	-0.175682	FALSE
1557801_x_at	0.810666	-0.0564404	FALSE
1557802_at	0.770402	-0.14502	FALSE
1557804_at	0.802986	0	FALSE
1557811_a_at	0.799908	-0.0819492	FALSE
1557813_at	0.407919	-0.0512957	FALSE
1557820_at	0.787935	0.224278	FALSE
1557823_s_at	0.834424	-0.135209	FALSE
1557827_at	0.795932	-0.119757	FALSE
1557838_at	0.801322	0.0436358	FALSE
1557857_a_at	0.765418	0.0557391	FALSE
1557869_at	0.803074	-0.0661303	FALSE
1557886_at	0.796289	-0.210618	FALSE
1557910_at	0.78058	-0.0691669	FALSE
1557915_s_at	0.801277	0.425853	FALSE
1557944_s_at	0.816316	-0.0578395	FALSE
1557945_at	0.792603	-0.068557	FALSE
1557950_at	0.813115	-0.180946	FALSE
1557953_at	0.763785	-0.00928048	FALSE
1557954_at	0.756316	0.096748	FALSE
1557961_s_at	0.577571	-0.135702	FALSE
1557965_at	0.821841	0.35078	FALSE
1557984_s_at	0.79448	-0.0896152	FALSE
1557985_s_at	0.761369	0.282652	FALSE
1557987_at	0.713238	-0.276333	FALSE
1558015_s_at	0.586546	0.348834	FALSE
1558017_s_at	0.828119	-0.186449	FALSE
1558021_at	0.799644	-0.0739854	FALSE
1558048_x_at	0.781511	-0.215443	FALSE
1558050_at	0.785307	-0.0937285	FALSE
1558052_at	0.83248	-0.0860045	FALSE
1558053_s_at	0.828664	-0.114364	FALSE
1558076_at	0.812033	-0.10059	FALSE
1558080_s_at	0.722452	0.478736	FALSE
1558093_s_at	0.769522	-0.112554	FALSE
1558102_at	0.822747	-0.078908	FALSE
1558117_s_at	0.750872	-0.105005	FALSE
1558120_at	0.771138	-0.124011	FALSE
1558121_at	0.823087	-0.167636	FALSE
1558136_s_at	0.799916	0.0999037	FALSE
[truncated: 16,960 more rows]

## Sheet: Ly18
Ly18						Ly18
All probesets						Top 20
Probeset	Correlation	Marker score	is Marker			Probeset	Correlation	is Marker
1255_g_at	0.791711	0.171534	TRUE			219737_s_at	0.995335	TRUE
1552334_at	0.67282	-0.0515296	TRUE			229464_at	0.992939	TRUE
1552427_at	0.794815	0.00303255	TRUE			227530_at	0.975633	TRUE
1553162_x_at	0.791112	-0.128323	TRUE			221234_s_at	0.97396	TRUE
1553244_at	0.710295	0.290974	TRUE			203505_at	0.973174	TRUE
1553280_at	0.889082	0.0926771	TRUE			228827_at	0.961193	TRUE
1553286_at	0.8014	0.199821	TRUE			205120_s_at	0.960119	TRUE
1553417_at	0.802896	0.109103	TRUE			212387_at	0.95992	TRUE
1553428_at	0.797388	0.0757845	TRUE			243561_at	0.958024	FALSE
1553506_at	0.80081	0.0903479	TRUE			224499_s_at	0.957378	TRUE
1553645_at	0.806183	0.289322	TRUE			228033_at	0.956963	FALSE
1553681_a_at	0.651189	-0.150477	TRUE			212827_at	0.956348	TRUE
1553693_s_at	0.7868	0.220327	TRUE			227279_at	0.956194	TRUE
1553781_at	0.783327	0.182114	TRUE			226223_at	0.95606	TRUE
1553801_a_at	0.791411	0.400125	TRUE			205529_s_at	0.955866	FALSE
1553974_at	0.804454	0.276892	TRUE			243370_at	0.955556	FALSE
1554264_at	0.812148	0.0581624	TRUE			208894_at	0.954866	TRUE
1554309_at	0.902649	0.198733	TRUE			203875_at	0.954866	TRUE
1554312_at	0.799837	0.178431	TRUE			212614_at	0.954604	FALSE
1554317_s_at	0.799681	0.121977	TRUE			228453_at	0.954198	FALSE
1554318_at	0.819983	0.0473537	TRUE
1554344_s_at	0.80279	0.156251	TRUE
1554360_at	0.80645	0.31959	TRUE
1554465_s_at	0.845903	-0.027465	TRUE
1554545_at	0.801275	0.0685942	TRUE
1554586_a_at	0.802783	0.134715	TRUE
1554957_at	0.786646	0.163592	TRUE
1555001_at	0.805313	0.114483	TRUE
1555217_at	0.805835	0.0923638	TRUE
1555355_a_at	0.859009	0.622115	TRUE
1555823_at	0.86294	0.127057	TRUE
1555874_x_at	0.804298	0.580198	TRUE
1555948_s_at	0.806763	0.238074	TRUE
1555968_a_at	0.882161	0.219132	TRUE
1556021_at	0.78741	0.146426	TRUE
1556047_s_at	0.800458	0.440736	TRUE
1556272_a_at	0.801802	0.141587	TRUE
1556296_at	0.763129	0.159774	TRUE
1556436_at	0.805941	0.0583379	TRUE
1556743_at	0.62646	0.279729	TRUE
1556817_a_at	0.802666	0.10571	TRUE
1556951_at	0.711784	0.238577	TRUE
1557008_at	0.361411	0.303887	TRUE
1557063_at	0.803018	0.217792	TRUE
1557122_s_at	0.911891	0.374426	TRUE
1557129_a_at	0.801456	0.410714	TRUE
1557232_at	0.800447	0.128637	TRUE
1557283_a_at	0.867795	0.405359	TRUE
1557383_a_at	0.865397	0.329596	TRUE
1557394_at	0.810601	0.143619	TRUE
1557450_s_at	0.788355	0.334865	TRUE
1557684_at	0.81962	0.233295	TRUE
1557984_s_at	0.819459	0.398731	TRUE
1558102_at	0.873893	0.414615	TRUE
1558186_s_at	0.719498	0.395021	TRUE
1558202_at	0.819143	0.115266	TRUE
1558217_at	0.708604	0.382901	TRUE
1558230_at	0.791094	0.09013	TRUE
1558315_s_at	0.812614	-0.0443674	TRUE
1558381_a_at	0.799944	0.154509	TRUE
1558445_at	0.709652	-0.062444	TRUE
1558601_at	0.681433	0.142809	TRUE
1558777_at	0.809614	0.0499322	TRUE
1558784_at	0.808664	0.428927	TRUE
1559049_a_at	0.824359	0.265691	TRUE
1559054_a_at	0.736209	0.188828	TRUE
1559061_at	0.833827	0.247222	TRUE
1559170_at	0.809199	0.3668	TRUE
1559618_at	0.883545	0.371733	TRUE
1559623_at	0.751605	-0.0555229	TRUE
1559923_at	0.80456	0.14837	TRUE
1559975_at	0.855274	-0.0158827	TRUE
1560118_at	0.804873	0.186002	TRUE
1560225_at	0.810602	0.2013	TRUE
1560278_at	0.765637	-0.0490921	TRUE
1560306_at	0.839459	0.11293	TRUE
1560433_at	0.786968	-0.0700749	TRUE
1560493_a_at	0.784764	0.0852195	TRUE
1560533_at	0.773586	0.0721497	TRUE
1561125_at	0.679067	0.138508	TRUE
1561212_at	0.830246	-0.0540157	TRUE
1561221_x_at	0.845896	0.068431	TRUE
1561383_at	0.834669	0.153672	TRUE
1561726_s_at	0.821827	0.146645	TRUE
1561846_s_at	0.799581	0.144975	TRUE
1561894_at	0.735229	0.135938	TRUE
1562055_at	0.802767	-0.0485325	TRUE
1562408_at	0.715837	0.142308	TRUE
1562908_at	0.812291	0.069621	TRUE
1563130_a_at	0.804147	0.177838	TRUE
1563607_x_at	0.74231	0.280693	TRUE
1563674_at	0.818543	0.333834	TRUE
1564190_x_at	0.845706	0.376729	TRUE
1564203_at	0.804876	0.134587	TRUE
1564207_at	0.911495	0.185067	TRUE
1564308_a_at	0.807838	0.216021	TRUE
1565346_a_at	0.80319	0.117838	TRUE
1565843_s_at	0.774026	-0.00807392	TRUE
1565998_at	0.802766	-0.037373	TRUE
1566303_s_at	0.797514	0.152325	TRUE
1566599_at	0.802532	0.158461	TRUE
1566646_at	0.828137	0.268383	TRUE
1568592_at	0.808332	0.206071	TRUE
1568611_at	0.866793	0.409698	TRUE
1568680_s_at	0.848992	0.430783	TRUE
1568864_at	0.803231	0.19969	TRUE
1568974_at	0.805898	0.149968	TRUE
1569013_s_at	0.889136	0.119613	TRUE
1569077_x_at	0.784139	0.0120354	TRUE
1569191_at	0.817486	0.11634	TRUE
1569294_at	0.84897	0.0642755	TRUE
1569843_at	0.827035	0.0782447	TRUE
1570192_at	0.739699	0.18443	TRUE
1570225_at	0.856845	0.00819336	TRUE
1570342_at	0.811723	0.113892	TRUE
1570623_at	0.823972	0.213686	TRUE
200979_at	0.810889	0.228344	TRUE
201069_at	0.80692	0.142495	TRUE
201215_at	0.79643	0.431635	TRUE
201247_at	0.81131	0.389435	TRUE
201272_at	0.878571	0.462528	TRUE
201365_at	0.815776	0.460382	TRUE
201387_s_at	0.948824	0.585643	TRUE
201462_at	0.897647	0.31054	TRUE
201688_s_at	0.748767	0.359763	TRUE
201691_s_at	0.90954	0.303626	TRUE
201792_at	0.827269	0.261661	TRUE
202058_s_at	0.801923	0.152128	TRUE
202105_at	0.730211	0.355603	TRUE
202307_s_at	0.803998	0.519495	TRUE
202398_at	0.537196	-0.01368	TRUE
202479_s_at	0.821088	0.369651	TRUE
202524_s_at	0.845653	0.327684	TRUE
202526_at	0.800624	0.346818	TRUE
202552_s_at	0.692534	0.332415	TRUE
202584_at	0.805065	0.451618	TRUE
202592_at	0.732615	0.3938	TRUE
202631_s_at	0.804044	0.317082	TRUE
202732_at	0.885339	0.432736	TRUE
202748_at	0.770551	-0.0785432	TRUE
202945_at	0.810303	0.526241	TRUE
203037_s_at	0.817242	0.145558	TRUE
203066_at	0.908681	0.695214	TRUE
203106_s_at	0.855817	0.0599671	TRUE
203110_at	0.820271	0.170038	TRUE
203130_s_at	0.857626	0.54138	TRUE
203205_at	0.770022	0.344421	TRUE
203309_s_at	0.808873	0.146471	TRUE
203348_s_at	0.805634	0.352147	TRUE
203355_s_at	0.929724	0.618361	TRUE
203434_s_at	0.873201	0.306357	TRUE
203485_at	0.850796	0.408307	TRUE
203505_at	0.973174	0.38703	TRUE
203532_x_at	0.75629	0.144399	TRUE
203556_at	0.830353	0.744372	TRUE
203608_at	0.937152	0.470251	TRUE
203736_s_at	0.852093	0.195986	TRUE
203767_s_at	0.811917	0.373661	TRUE
203769_s_at	0.849307	0.365098	TRUE
203846_at	0.845228	0.391744	TRUE
203875_at	0.954866	0.426233	TRUE
203932_at	0.921787	0.368992	TRUE
203935_at	0.804831	0.0732878	TRUE
204005_s_at	0.709549	0.330667	TRUE
204113_at	0.748655	0.42548	TRUE
204115_at	0.781217	0.376245	TRUE
204218_at	0.87615	0.417129	TRUE
204365_s_at	0.803782	-0.00331248	TRUE
204457_s_at	0.82213	0.398966	TRUE
204549_at	0.810556	0.0364039	TRUE
204567_s_at	0.802383	0.291962	TRUE
204612_at	0.817975	0.326428	TRUE
204620_s_at	0.840215	0.1607	TRUE
204650_s_at	0.80804	-0.0466095	TRUE
204681_s_at	0.792155	0.223444	TRUE
204688_at	0.867531	0.222363	TRUE
204730_at	0.824967	0.197157	TRUE
204793_at	0.738473	-0.0329763	TRUE
204908_s_at	0.822219	0.216628	TRUE
204986_s_at	0.713454	0.0303803	TRUE
204992_s_at	0.923215	0.728878	TRUE
205120_s_at	0.960119	0.481561	TRUE
205122_at	0.751088	0.544809	TRUE
205247_at	0.812748	0.0697112	TRUE
205267_at	0.897462	0.927192	TRUE
205297_s_at	0.80497	0.679319	TRUE
205311_at	0.909479	0.569042	TRUE
205511_at	0.800321	0.235151	TRUE
205528_s_at	0.889311	0.331884	TRUE
205583_s_at	0.904438	0.389655	TRUE
205590_at	0.812456	0.394202	TRUE
205659_at	0.81784	0.718756	TRUE
205821_at	0.942548	0.470226	TRUE
205859_at	0.847389	0.335673	TRUE
205861_at	0.79977	0.267057	TRUE
205990_s_at	0.81866	0.468487	TRUE
206028_s_at	0.769942	-0.0521156	TRUE
206037_at	0.802197	0.264669	TRUE
206045_s_at	0.937583	0.68176	TRUE
206059_at	0.843249	0.329499	TRUE
206100_at	0.73505	0.111018	TRUE
206179_s_at	0.752495	0.167246	TRUE
206188_at	0.770133	0.364244	TRUE
206404_at	0.891089	0.445211	TRUE
206413_s_at	0.914735	0.717319	TRUE
206508_at	0.792735	0.386532	TRUE
206572_x_at	0.798337	0.260322	TRUE
206591_at	0.821932	0.444208	TRUE
206618_at	0.804159	-0.0810042	TRUE
206648_at	0.808402	0.160692	TRUE
206654_s_at	0.798046	0.317614	TRUE
206729_at	0.803572	0.207232	TRUE
206785_s_at	0.826966	0.363392	TRUE
206825_at	0.940089	0.64312	TRUE
206864_s_at	0.876747	0.55032	TRUE
206900_x_at	0.887273	0.132467	TRUE
207030_s_at	0.924022	0.592357	TRUE
207041_at	0.884415	0.190699	TRUE
207103_at	0.818517	-0.0352957	TRUE
207176_s_at	0.804534	0.0488349	TRUE
207283_at	0.79786	0.347594	TRUE
207394_at	0.803105	0.238564	TRUE
207439_s_at	0.810015	0.165371	TRUE
207538_at	0.804559	0.0987025	TRUE
207655_s_at	0.75795	0.593458	TRUE
207659_s_at	0.799911	0.211756	TRUE
207705_s_at	0.71331	0.258134	TRUE
207826_s_at	0.943887	0.660533	TRUE
207890_s_at	0.835013	0.14508	TRUE
207999_s_at	0.798529	0.0733868	TRUE
208003_s_at	0.742282	0.207921	TRUE
208306_x_at	0.803332	0.366043	TRUE
208360_s_at	0.805617	-0.0543824	TRUE
208849_at	0.792655	0.302305	TRUE
208874_x_at	0.829694	0.399077	TRUE
208894_at	0.954866	0.465594	TRUE
208951_at	0.852865	0.126229	TRUE
208965_s_at	0.803636	0.547506	TRUE
209006_s_at	0.513956	0.0969941	TRUE
209039_x_at	0.835749	0.419474	TRUE
209060_x_at	0.782679	0.487047	TRUE
209094_at	0.909674	0.695548	TRUE
209138_x_at	0.94506	0.467254	TRUE
209198_s_at	0.754347	0.225304	TRUE
209361_s_at	0.82641	0.123776	TRUE
209374_s_at	0.885399	0.891586	TRUE
209459_s_at	0.819687	0.567189	TRUE
209469_at	0.72531	0.42825	TRUE
209480_at	0.927613	0.730852	TRUE
209544_at	0.78544	0.334449	TRUE
209570_s_at	0.826837	0.450492	TRUE
209598_at	0.916287	0.186438	TRUE
209619_at	0.872046	0.55233	TRUE
209638_x_at	0.859571	0.276733	TRUE
209766_at	0.792614	-0.0565829	TRUE
209851_at	0.805565	0.181706	TRUE
209859_at	0.808396	0.424529	TRUE
209863_s_at	0.806483	0.354484	TRUE
209941_at	0.803218	0.0858649	TRUE
209946_at	0.883581	0.188817	TRUE
210040_at	0.802777	0.100763	TRUE
210180_s_at	0.797654	0.488646	TRUE
210205_at	0.84953	0.289193	TRUE
210258_at	0.91044	0.809505	TRUE
210280_at	0.698149	0.170567	TRUE
210361_s_at	0.797877	0.259335	TRUE
210450_at	0.83081	0.329661	TRUE
210461_s_at	0.889869	0.40403	TRUE
210517_s_at	0.844864	0.403101	TRUE
210538_s_at	0.844917	0.327289	TRUE
210758_at	0.816886	0.504273	TRUE
210876_at	0.788035	0.47099	TRUE
210947_s_at	0.803259	0.330967	TRUE
210993_s_at	0.886772	0.266838	TRUE
211080_s_at	0.81466	0.0675783	TRUE
211098_x_at	0.804027	-0.126042	TRUE
211138_s_at	0.869988	0.115477	TRUE
211159_s_at	0.806512	0.114448	TRUE
211977_at	0.803975	0.226929	TRUE
211979_at	0.838682	0.391416	TRUE
211990_at	0.929017	0.71922	TRUE
212045_at	0.803189	0.193088	TRUE
212084_at	0.880012	0.19832	TRUE
212094_at	0.937299	0.521123	TRUE
212231_at	0.825027	0.603877	TRUE
212328_at	0.884598	0.311685	TRUE
212385_at	0.908572	0.680275	TRUE
212387_at	0.95992	0.54351	TRUE
212468_at	0.832638	0.373728	TRUE
212487_at	0.844194	0.458549	TRUE
212533_at	0.83279	0.0269726	TRUE
212592_at	0.868457	0.679534	TRUE
212599_at	0.810231	0.398862	TRUE
212730_at	0.724027	0.217905	TRUE
212771_at	0.816778	-0.0833701	TRUE
212783_at	0.860786	0.286127	TRUE
212805_at	0.780491	0.0583289	TRUE
212827_at	0.956348	0.74215	TRUE
212886_at	0.812569	0.529621	TRUE
212983_at	0.797441	0.26903	TRUE
212986_s_at	0.789294	0.226146	TRUE
212994_at	0.830009	0.202092	TRUE
212999_x_at	0.878236	0.484469	TRUE
213085_s_at	0.810003	0.385553	TRUE
213117_at	0.80914	0.11977	TRUE
213122_at	0.798275	0.191192	TRUE
213194_at	0.880809	0.730792	TRUE
213216_at	0.799518	0.0544769	TRUE
213221_s_at	0.800277	0.279313	TRUE
213241_at	0.818737	0.368463	TRUE
213337_s_at	0.797884	0.305146	TRUE
213392_at	0.775888	0.198214	TRUE
213401_s_at	0.848796	0.325447	TRUE
213425_at	0.785959	0.425691	TRUE
213476_x_at	0.81193	-0.0247354	TRUE
213502_x_at	0.876159	0.625115	TRUE
213577_at	0.822307	0.170971	TRUE
213644_at	0.804521	0.337591	TRUE
213849_s_at	0.813095	0.39347	TRUE
214023_x_at	0.902	0.77531	TRUE
214037_s_at	0.764739	0.346386	TRUE
214051_at	0.779248	0.489044	TRUE
214133_at	0.774998	-0.128724	TRUE
214137_at	0.777535	0.134259	TRUE
214277_at	0.820429	0.0919435	TRUE
214298_x_at	0.80483	0.16294	TRUE
214339_s_at	0.817754	0.278576	TRUE
214351_x_at	0.819575	0.678214	TRUE
214519_s_at	0.838019	0.411952	TRUE
214677_x_at	0.941198	0.57972	TRUE
214699_x_at	0.797137	0.387595	TRUE
214965_at	0.63961	0.467183	TRUE
215036_at	0.872615	0.310949	TRUE
215056_at	0.818693	0.167166	TRUE
215068_s_at	0.809652	0.213848	TRUE
215095_at	0.802897	0.196064	TRUE
215118_s_at	0.75975	0.201219	TRUE
215121_x_at	0.821359	0.57314	TRUE
215143_at	0.816865	0.239342	TRUE
215421_at	0.83158	0.159548	TRUE
215455_at	0.802954	0.281105	TRUE
215518_at	0.853136	0.1849	TRUE
215554_at	0.738212	0.32856	TRUE
215588_x_at	0.847872	0.553311	TRUE
215610_at	0.789119	0.151464	TRUE
215856_at	0.799248	-0.0253603	TRUE
215903_s_at	0.796137	0.512324	TRUE
215925_s_at	0.800114	0.442901	TRUE
215946_x_at	0.895949	0.48859	TRUE
216044_x_at	0.836218	0.212192	TRUE
216081_at	0.804011	0.207514	TRUE
216208_s_at	0.820715	0.101252	TRUE
216249_at	0.715521	0.223343	TRUE
216374_at	0.812163	0.174314	TRUE
216387_x_at	0.817474	0.279995	TRUE
216393_at	0.802528	-0.0941952	TRUE
216557_x_at	0.841313	0.120433	TRUE
216680_s_at	0.762201	0.237938	TRUE
216703_at	0.810552	0.176684	TRUE
216859_x_at	0.828141	0.263849	TRUE
216874_at	0.82021	0.191227	TRUE
217042_at	0.804759	0.0759317	TRUE
217045_x_at	0.792937	0.39574	TRUE
217264_s_at	0.844339	0.415069	TRUE
217418_x_at	0.804616	0.335253	TRUE
217627_at	0.792236	0.410609	TRUE
217644_s_at	0.786424	0.155107	TRUE
217677_at	0.765893	0.128824	TRUE
217695_x_at	0.782702	-0.037329	TRUE
217760_at	0.859915	0.12593	TRUE
217811_at	0.825688	0.357226	TRUE
218309_at	0.784254	0.0530427	TRUE
218324_s_at	0.826419	0.322591	TRUE
218327_s_at	0.788629	-0.143723	TRUE
218574_s_at	0.7657	0.311858	TRUE
218694_at	0.823147	0.224898	TRUE
218816_at	0.687489	0.122893	TRUE
218820_at	0.824523	0.494368	TRUE
219047_s_at	0.793927	0.373092	TRUE
219073_s_at	0.804366	0.451167	TRUE
219109_at	0.837645	0.470901	TRUE
219111_s_at	0.833589	0.633411	TRUE
219270_at	0.80725	0.192016	TRUE
219287_at	0.743198	0.486854	TRUE
219291_at	0.832654	0.196178	TRUE
219301_s_at	0.861658	0.454465	TRUE
219320_at	0.791745	0.136217	TRUE
219345_at	0.803378	0.119266	TRUE
219378_at	0.805159	-0.137696	TRUE
219471_at	0.943613	0.560334	TRUE
219472_at	0.791737	0.106486	TRUE
219474_at	0.699045	0.484176	TRUE
219492_at	0.795375	0.307265	TRUE
219570_at	0.803446	0.309501	TRUE
219594_at	0.817176	-0.189552	TRUE
219617_at	0.80533	0.313592	TRUE
219618_at	0.802534	0.225924	TRUE
219621_at	0.808593	0.186704	TRUE
219737_s_at	0.995335	0.567829	TRUE
219756_s_at	0.79779	0.287666	TRUE
219788_at	0.65592	0.109417	TRUE
219800_s_at	0.509985	0.177279	TRUE
219841_at	0.921326	0.629522	TRUE
219843_at	0.784747	0.267331	TRUE
219855_at	0.820923	0.609778	TRUE
219976_at	0.878661	0.328791	TRUE
220020_at	0.813023	0.152538	TRUE
220068_at	0.824282	0.303637	TRUE
220352_x_at	0.802804	0.0852696	TRUE
220471_s_at	0.802719	0.109505	TRUE
220473_s_at	0.797893	0.0413864	TRUE
220493_at	0.674395	0.362654	TRUE
220500_s_at	0.859523	0.213597	TRUE
220591_s_at	0.80369	0.165691	TRUE
220643_s_at	0.942346	0.54159	TRUE
220826_at	0.803394	0.140857	TRUE
220851_at	0.794484	0.0969419	TRUE
221016_s_at	0.802778	0.190691	TRUE
221043_at	0.844072	0.226801	TRUE
221104_s_at	0.802677	0.0909343	TRUE
221144_at	0.803582	0.0899109	TRUE
221234_s_at	0.97396	0.488955	TRUE
221260_s_at	0.803872	0.106175	TRUE
221402_at	0.801667	0.167251	TRUE
221590_s_at	0.762113	0.120882	TRUE
221604_s_at	0.717307	-0.0413318	TRUE
221621_at	0.800061	0.284919	TRUE
221715_at	0.81642	0.337921	TRUE
221892_at	0.628824	-0.07418	TRUE
221933_at	0.921452	0.45486	TRUE
221941_at	0.825652	0.449781	TRUE
221969_at	0.866463	0.884982	TRUE
221986_s_at	0.770116	0.342482	TRUE
222074_at	0.826672	-0.0511377	TRUE
222146_s_at	0.921679	0.637243	TRUE
222318_at	0.811206	0.125989	TRUE
222326_at	0.808412	0.101219	TRUE
222366_at	0.807365	0.0190365	TRUE
222406_s_at	0.812459	-0.0162908	TRUE
222471_s_at	0.779394	0.317349	TRUE
222651_s_at	0.830702	0.531659	TRUE
222664_at	0.771043	0.0858096	TRUE
222715_s_at	0.808303	0.361692	TRUE
222757_s_at	0.792117	-0.0509724	TRUE
222772_at	0.754522	0.336881	TRUE
222819_at	0.815337	0.263571	TRUE
222821_s_at	0.832443	0.20567	TRUE
222822_s_at	0.800923	-0.0145846	TRUE
222882_s_at	0.779648	0.222536	TRUE
222904_s_at	0.800932	0.180613	TRUE
222905_s_at	0.804348	0.368174	TRUE
223006_s_at	0.847847	0.353805	TRUE
223164_at	0.786174	0.459847	TRUE
223189_x_at	0.811116	0.457664	TRUE
223246_s_at	0.858414	0.411379	TRUE
223311_s_at	0.815367	0.148718	TRUE
223427_s_at	0.886893	-0.0565857	TRUE
223522_at	0.830396	0.365179	TRUE
223697_x_at	0.826286	0.528225	TRUE
223714_at	0.826273	0.222925	TRUE
223739_at	0.805449	0.0873679	TRUE
223965_at	0.799691	0.191144	TRUE
224051_at	0.803424	0.254466	TRUE
224254_x_at	0.86499	0.351249	TRUE
224286_at	0.801189	0.313057	TRUE
224325_at	0.679039	0.320482	TRUE
224367_at	0.816524	0.559783	TRUE
224387_at	0.711778	0.375557	TRUE
224405_at	0.808837	0.257194	TRUE
224433_s_at	0.785258	0.29347	TRUE
224499_s_at	0.957378	0.553156	TRUE
224722_at	0.810293	0.349023	TRUE
224823_at	0.803002	0.1404	TRUE
224990_at	0.894245	0.624792	TRUE
225019_at	0.898217	0.597729	TRUE
225021_at	0.876865	0.511176	TRUE
225029_at	0.876116	0.153286	TRUE
225237_s_at	0.805382	0.385435	TRUE
225427_s_at	0.835243	0.144568	TRUE
225466_at	0.805341	-0.190006	TRUE
225485_at	0.810425	0.219387	TRUE
225540_at	0.829724	0.454389	TRUE
225630_at	0.805125	0.358793	TRUE
225635_s_at	0.787161	0.410256	TRUE
225688_s_at	0.797859	0.109332	TRUE
225738_at	0.87705	0.173116	TRUE
225747_at	0.804638	0.359195	TRUE
225819_at	0.802466	-0.0590366	TRUE
225825_at	0.798127	0.265216	TRUE
225826_at	0.803272	0.374597	TRUE
225897_at	0.826424	0.290887	TRUE
225920_at	0.81969	0.323671	TRUE
225942_at	0.818041	-0.0749796	TRUE
225998_at	0.841838	0.485203	TRUE
226002_at	0.799281	0.125756	TRUE
226008_at	0.833287	0.258509	TRUE
226027_at	0.820254	0.0596337	TRUE
226080_at	0.811019	0.282978	TRUE
226108_at	0.826648	0.286819	TRUE
226218_at	0.916163	0.807569	TRUE
226223_at	0.95606	0.716085	TRUE
226382_at	0.814557	0.456208	TRUE
226434_at	0.832957	0.195669	TRUE
226455_at	0.798042	0.502333	TRUE
226528_at	0.882945	0.199169	TRUE
226550_at	0.834499	0.599909	TRUE
226594_at	0.797545	0.235978	TRUE
226681_at	0.80474	0.176542	TRUE
226693_at	0.816556	0.189138	TRUE
226705_at	0.803178	0.191354	TRUE
226738_at	0.806216	0.394517	TRUE
226825_s_at	0.799433	0.222439	TRUE
226841_at	0.836464	0.225127	TRUE
226925_at	0.826673	0.185034	TRUE
226946_at	0.752975	0.222109	TRUE
227099_s_at	0.797614	0.349128	TRUE
227102_at	0.804954	0.125356	TRUE
227122_at	0.832855	0.0485499	TRUE
227152_at	0.820729	0.351384	TRUE
227156_at	0.901022	0.351336	TRUE
227224_at	0.897959	0.712824	TRUE
227279_at	0.956194	0.613594	TRUE
227312_at	0.833872	0.16304	TRUE
227336_at	0.869394	0.550788	TRUE
227354_at	0.795219	0.269067	TRUE
227408_s_at	0.834965	0.384668	TRUE
227446_s_at	0.751517	0.286237	TRUE
227478_at	0.739426	0.514586	TRUE
227508_at	0.806089	0.227947	TRUE
227530_at	0.975633	0.474026	TRUE
227590_at	0.822628	0.177622	TRUE
227628_at	0.622186	0.0983024	TRUE
227646_at	0.906152	0.74398	TRUE
227663_at	0.806578	0.381208	TRUE
227684_at	0.867632	0.57743	TRUE
227719_at	0.839582	0.389302	TRUE
227754_at	0.708817	0.146608	TRUE
227798_at	0.89886	0.618788	TRUE
227869_at	0.805481	0.192132	TRUE
227873_at	0.806982	0.489288	TRUE
227892_at	0.7913	0.209932	TRUE
227909_at	0.832514	0.426504	TRUE
228003_at	0.800669	0.407893	TRUE
228046_at	0.757161	0.265212	TRUE
228065_at	0.761467	0.236475	TRUE
228088_at	0.848143	0.344785	TRUE
228108_at	0.80583	0.183507	TRUE
228115_at	0.794042	0.377898	TRUE
228248_at	0.77728	0.395824	TRUE
228310_at	0.707337	0.296723	TRUE
228312_at	0.807544	0.017468	TRUE
228345_at	0.80961	0.249756	TRUE
228377_at	0.78309	0.388669	TRUE
228390_at	0.814829	0.460084	TRUE
228395_at	0.801053	0.461053	TRUE
228423_at	0.853107	0.480399	TRUE
228427_at	0.80364	0.18527	TRUE
228457_at	0.806179	0.309928	TRUE
228486_at	0.775863	0.276591	TRUE
228494_at	0.801406	0.35324	TRUE
228496_s_at	0.89656	0.445917	TRUE
228518_at	0.882611	0.261995	TRUE
228533_at	0.802985	0.131687	TRUE
228551_at	0.801158	0.277696	TRUE
228561_at	0.742813	0.152151	TRUE
228580_at	0.858677	0.117631	TRUE
228592_at	0.912115	0.740127	TRUE
228599_at	0.856259	0.50457	TRUE
228636_at	0.903741	0.427492	TRUE
228661_s_at	0.798666	0.3385	TRUE
228698_at	0.682108	0.284367	TRUE
228700_at	0.818253	0.318738	TRUE
228718_at	0.784398	0.244617	TRUE
228758_at	0.866998	0.31536	TRUE
228764_s_at	0.825017	0.546754	TRUE
228776_at	0.910298	0.546326	TRUE
228787_s_at	0.809962	0.553229	TRUE
228801_at	0.813072	0.153578	TRUE
228827_at	0.961193	0.644645	TRUE
228843_at	0.830186	0.327449	TRUE
228940_at	0.875755	0.247937	TRUE
228956_at	0.820033	0.257236	TRUE
228964_at	0.80165	0.00278364	TRUE
229019_at	0.843678	0.549844	TRUE
229029_at	0.805299	0.248083	TRUE
229053_at	0.902161	0.471163	TRUE
229072_at	0.826567	0.394918	TRUE
229073_at	0.821295	0.0832666	TRUE
229089_at	0.796577	0.0219991	TRUE
229139_at	0.774723	0.484633	TRUE
229147_at	0.884663	0.657542	TRUE
229193_at	0.805771	0.0946543	TRUE
229211_at	0.789681	0.441133	TRUE
229228_at	0.792622	0.314759	TRUE
229290_at	0.825142	0.639332	TRUE
229321_s_at	0.803912	-0.0472052	TRUE
229350_x_at	0.718067	0.173872	TRUE
229380_at	0.810039	0.332805	TRUE
229390_at	0.831681	0.553184	TRUE
229464_at	0.992939	0.509566	TRUE
229469_at	0.803246	0.114054	TRUE
229474_at	0.76999	0.240129	TRUE
229487_at	0.907681	0.553354	TRUE
229515_at	0.833802	0.076327	TRUE
229552_at	0.829754	0.395915	TRUE
229573_at	0.807028	0.429936	TRUE
229582_at	0.867881	0.344751	TRUE
229612_at	0.856732	0.299954	TRUE
229624_at	0.770995	0.394334	TRUE
229700_at	0.800917	0.40262	TRUE
229768_at	0.798406	0.139078	TRUE
229817_at	0.787464	0.353261	TRUE
229851_s_at	0.812767	0.222672	TRUE
229874_x_at	0.818944	0.3578	TRUE
229968_at	0.875348	0.302165	TRUE
230075_at	0.954164	0.551893	TRUE
230083_at	0.75439	0.18387	TRUE
230110_at	0.855026	0.591106	TRUE
230143_at	0.863596	0.0953203	TRUE
230154_at	0.805856	0.272452	TRUE
230233_at	0.918538	0.547971	TRUE
230267_at	0.809206	0.240744	TRUE
230281_at	0.81156	0.134661	TRUE
230291_s_at	0.794854	0.44894	TRUE
230297_x_at	0.745105	0.342746	TRUE
230327_at	0.795048	0.425027	TRUE
230509_at	0.803476	0.404816	TRUE
230533_at	0.784849	0.0980779	TRUE
230559_x_at	0.826912	0.296972	TRUE
230561_s_at	0.812985	0.103734	TRUE
230597_at	0.860531	0.356664	TRUE
230696_at	0.765434	0.317997	TRUE
230759_at	0.732607	-0.0300764	TRUE
230777_s_at	0.876968	0.782367	TRUE
230793_at	0.874592	0.547221	TRUE
230896_at	0.861001	0.576956	TRUE
231051_at	0.802715	0.100245	TRUE
231055_at	0.802451	0.186397	TRUE
231093_at	0.76887	0.277101	TRUE
231188_at	0.849201	0.368164	TRUE
231205_at	0.810342	-0.0239877	TRUE
231215_at	0.769565	0.380167	TRUE
231270_at	0.808936	-0.145259	TRUE
231302_at	0.808534	0.210723	TRUE
231584_s_at	0.812803	0.34249	TRUE
231620_at	0.877115	0.117558	TRUE
231704_at	0.799471	0.0777285	TRUE
231793_s_at	0.787111	0.379105	TRUE
231848_x_at	0.80909	0.26562	TRUE
231854_at	0.800989	0.169319	TRUE
231902_at	0.763475	0.386383	TRUE
231923_at	0.782848	-0.0717558	TRUE
231929_at	0.933974	0.579695	TRUE
231931_at	0.822775	0.462457	TRUE
231935_at	0.872054	0.277825	TRUE
232022_at	0.819455	0.0509117	TRUE
232060_at	0.796133	0.394743	TRUE
232171_x_at	0.803117	0.11677	TRUE
232172_at	0.755838	0.125614	TRUE
232204_at	0.892861	0.458704	TRUE
232210_at	0.942848	0.561807	TRUE
232270_at	0.805739	0.155567	TRUE
232381_s_at	0.800543	0.241977	TRUE
232614_at	0.887904	0.480843	TRUE
232676_x_at	0.890316	0.467459	TRUE
232690_at	0.801847	0.39483	TRUE
232702_at	0.802667	0.24069	TRUE
232739_at	0.798535	0.329684	TRUE
232873_at	0.803878	0.287805	TRUE
233008_at	0.81131	-0.0442204	TRUE
233037_at	0.766447	0.229225	TRUE
233115_at	0.774408	0.195966	TRUE
233198_at	0.800612	0.0652308	TRUE
233261_at	0.820399	0.196111	TRUE
233264_at	0.803116	0.225603	TRUE
233481_at	0.782224	0.0748838	TRUE
233495_at	0.475873	0.26366	TRUE
233539_at	0.768726	-0.00816093	TRUE
233556_at	0.872386	0.170472	TRUE
233623_at	0.78498	0.345371	TRUE
233807_at	0.806082	0.185352	TRUE
233849_s_at	0.744018	0.301099	TRUE
233976_at	0.837307	0.24646	TRUE
234032_at	0.825461	0.144174	TRUE
234140_s_at	0.865888	0.49667	TRUE
234192_s_at	0.784788	0.383234	TRUE
234219_at	0.800394	0.281867	TRUE
234250_at	0.839418	0.514088	TRUE
234573_at	0.755378	0.25385	TRUE
234670_at	0.800809	0.0167603	TRUE
234807_x_at	0.80766	0.513708	TRUE
234900_at	0.806916	0.19959	TRUE
234949_at	0.804365	0.270566	TRUE
234975_at	0.786577	0.209668	TRUE
235006_at	0.82111	0.357117	TRUE
235027_at	0.861525	0.599512	TRUE
235061_at	0.881662	0.431103	TRUE
235135_at	0.789589	0.221162	TRUE
235142_at	0.718209	0.0809711	TRUE
235176_at	0.809748	0.239251	TRUE
235228_at	0.853846	0.523869	TRUE
235235_s_at	0.823553	-0.0703729	TRUE
235310_at	0.927742	0.711662	TRUE
235369_at	0.831916	0.323852	TRUE
235372_at	0.876762	0.411313	TRUE
235391_at	0.811944	0.350081	TRUE
235406_x_at	0.793768	0.422162	TRUE
235432_at	0.849532	0.266387	TRUE
235457_at	0.802832	-0.0188207	TRUE
235511_at	0.804758	0.0953745	TRUE
235550_at	0.803296	0.269112	TRUE
235626_at	0.841591	0.475007	TRUE
235628_x_at	0.808791	0.0380972	TRUE
235638_at	0.818534	0.338012	TRUE
235754_at	0.803107	0.249849	TRUE
235757_at	0.798308	0.326464	TRUE
235803_at	0.748864	0.173119	TRUE
235861_at	0.804817	0.124242	TRUE
235882_at	0.750901	0.172504	TRUE
235919_at	0.830442	0.31717	TRUE
235940_at	0.807461	0.193433	TRUE
235970_at	0.80929	0.294035	TRUE
235973_at	0.805268	0.222029	TRUE
236203_at	0.881348	0.205637	TRUE
236220_at	0.846601	-0.126446	TRUE
236231_at	0.807881	0.334856	TRUE
236241_at	0.80231	0.127081	TRUE
236257_at	0.863127	0.3278	TRUE
236280_at	0.805876	0.346291	TRUE
236293_at	0.88532	0.231729	TRUE
236328_at	0.806904	0.245271	TRUE
236451_at	0.804396	0.491415	TRUE
236506_at	0.801723	0.437853	TRUE
236523_at	0.766391	0.465673	TRUE
236531_at	0.800319	0.111086	TRUE
236553_at	0.809757	-0.221117	TRUE
236655_at	0.81033	0.426005	TRUE
236749_at	0.803588	0.179715	TRUE
236780_at	0.772765	0.163473	TRUE
236796_at	0.838525	0.338779	TRUE
236831_at	0.807995	-0.0414209	TRUE
236913_at	0.843969	0.237264	TRUE
237081_at	0.793869	0.254888	TRUE
237168_at	0.789895	0.194985	TRUE
237187_at	0.803015	0.326725	TRUE
237240_at	0.866573	0.229182	TRUE
237334_at	0.763804	0.455687	TRUE
237426_at	0.830176	0.117754	TRUE
237602_at	0.809855	0.166838	TRUE
237868_x_at	0.831309	0.361297	TRUE
237914_s_at	0.793895	0.296491	TRUE
238018_at	0.889598	0.596592	TRUE
238089_at	0.77285	0.251209	TRUE
238108_at	0.850178	0.157243	TRUE
238235_at	0.66435	-0.0479888	TRUE
238483_at	0.802871	0.145847	TRUE
238549_at	0.776126	0.0858206	TRUE
238562_at	0.8075	0.18212	TRUE
238605_at	0.896986	0.86789	TRUE
238673_at	0.812755	0.52374	TRUE
238721_at	0.77124	0.193143	TRUE
238727_at	0.829237	0.396047	TRUE
238761_at	0.813663	0.201353	TRUE
238789_at	0.801768	0.0938639	TRUE
238798_at	0.798143	0.30921	TRUE
238799_at	0.814199	0.294617	TRUE
238935_at	0.815157	0.342627	TRUE
238963_at	0.755291	0.258212	TRUE
239007_at	0.795636	0.289001	TRUE
239046_at	0.802864	0.0752892	TRUE
239214_at	0.946711	0.329825	TRUE
239232_at	0.814495	0.175795	TRUE
239278_at	0.805283	0.548092	TRUE
239300_at	0.875668	0.347995	TRUE
239432_at	0.822053	0.214	TRUE
239450_at	0.882032	0.291799	TRUE
239466_at	0.713698	0.357124	TRUE
239572_at	0.795592	0.100762	TRUE
239625_at	0.791638	-0.0590133	TRUE
239644_at	0.902896	0.299728	TRUE
239670_at	0.763395	0.311949	TRUE
239681_at	0.827557	-0.0937591	TRUE
239696_at	0.80365	0.163659	TRUE
239711_at	0.798969	0.176672	TRUE
239750_x_at	0.7966	0.118268	TRUE
239752_at	0.788629	0.556702	TRUE
239825_at	0.793923	0.24339	TRUE
239840_at	0.802828	0.112483	TRUE
239848_at	0.803522	0.282599	TRUE
239896_at	0.7881	-0.0394568	TRUE
239897_at	0.802494	0.131298	TRUE
239944_at	0.819711	0.298772	TRUE
239984_at	0.803967	0.135479	TRUE
240171_at	0.809233	-0.0522812	TRUE
240204_at	0.777846	0.104123	TRUE
240269_at	0.813838	0.0915974	TRUE
240319_at	0.802253	-0.066863	TRUE
240357_at	0.805598	0.140976	TRUE
240363_at	0.794732	0.238244	TRUE
240435_at	0.803689	0.171199	TRUE
240515_at	0.818395	0.265951	TRUE
240565_at	0.801649	0.0557926	TRUE
240690_at	0.805407	0.207317	TRUE
240727_s_at	0.804343	0.19548	TRUE
240778_at	0.700602	0.160126	TRUE
240803_at	0.804636	-0.0454851	TRUE
240830_at	0.759454	0.280167	TRUE
240919_at	0.808134	0.507155	TRUE
240928_at	0.717298	0.3205	TRUE
240939_x_at	0.811247	0.189499	TRUE
241114_s_at	0.727489	0.572825	TRUE
241121_at	0.803504	-0.0596487	TRUE
241381_at	0.849761	0.177269	TRUE
241435_at	0.812702	0.280791	TRUE
241478_at	0.80284	0.100292	TRUE
241534_at	0.831246	0.621124	TRUE
241689_at	0.80417	0.297665	TRUE
241703_at	0.882467	0.449904	TRUE
241765_at	0.747916	0.373672	TRUE
241770_x_at	0.777703	0.133576	TRUE
241804_at	0.7941	0.214116	TRUE
241827_at	0.87526	0.267966	TRUE
241852_at	0.805452	0.0394245	TRUE
241865_at	0.889164	0.207457	TRUE
241930_x_at	0.818064	0.306245	TRUE
241957_x_at	0.802771	0.103655	TRUE
241969_at	0.801948	0.109709	TRUE
241983_at	0.802399	-0.014269	TRUE
242028_at	0.808917	0.224595	TRUE
242103_at	0.783256	0.1089	TRUE
242123_at	0.798594	0.415994	TRUE
242131_at	0.710376	0.150901	TRUE
242301_at	0.809913	0.234685	TRUE
242329_at	0.808597	0.186397	TRUE
242332_at	0.730189	0.321013	TRUE
242338_at	0.80278	0.219867	TRUE
242344_at	0.795078	0.47851	TRUE
242359_at	0.832606	0.186034	TRUE
242407_at	0.801789	0.32728	TRUE
242418_at	0.786683	0.122432	TRUE
242458_at	0.844894	0.391573	TRUE
242459_at	0.776526	-0.0618529	TRUE
242462_at	0.816675	0.317815	TRUE
242463_x_at	0.723111	0.43783	TRUE
242512_at	0.606445	0.237673	TRUE
242515_x_at	0.792805	-0.0719892	TRUE
242663_at	0.729138	0.199041	TRUE
242687_at	0.795463	0.103178	TRUE
242735_x_at	0.801312	0.415765	TRUE
242747_at	0.813835	0.390521	TRUE
242748_at	0.814219	0.376042	TRUE
242750_at	0.810378	0.249463	TRUE
242915_at	0.826948	0.521077	TRUE
242965_at	0.807405	0.185343	TRUE
242978_x_at	0.802166	-0.119981	TRUE
242992_at	0.865348	0.0615128	TRUE
243010_at	0.717246	0.261668	TRUE
243016_at	0.7609	0.116438	TRUE
243022_at	0.805055	0.141131	TRUE
243026_x_at	0.815098	0.530208	TRUE
243068_at	0.879945	0.254853	TRUE
243388_at	0.805658	0.168994	TRUE
243401_at	0.819161	0.0831064	TRUE
243403_x_at	0.796548	0.262883	TRUE
243508_at	0.816263	0.196262	TRUE
243573_at	0.882099	0.140379	TRUE
243618_s_at	0.897459	0.498304	TRUE
243624_at	0.817559	0.379167	TRUE
244014_x_at	0.870289	0.191162	TRUE
244035_at	0.944679	0.465373	TRUE
244082_at	0.816657	0.208305	TRUE
244180_at	0.857201	0.434642	TRUE
244186_at	0.802147	0.0648295	TRUE
244235_at	0.782385	0.281263	TRUE
244294_at	0.80182	0.0100344	TRUE
244385_at	0.726358	0.624653	TRUE
244401_at	0.803472	0.00840079	TRUE
244420_at	0.805271	0.15071	TRUE
244430_at	0.813041	0.183237	TRUE
244453_at	0.803055	0.258105	TRUE
244500_s_at	0.825905	0.0185617	TRUE
244575_at	0.761305	0.124347	TRUE
244645_at	0.873284	0.213765	TRUE
244659_at	0.807078	0.0988079	TRUE
244744_at	0.800978	0.180393	TRUE
244763_at	0.796462	0.210057	TRUE
244804_at	0.823955	0.100063	TRUE
244826_at	0.804241	0.14608	TRUE
244831_at	0.82212	0.109262	TRUE
34210_at	0.876277	0.591713	TRUE
34697_at	0.80928	0.216172	TRUE
36499_at	0.799497	0.161573	TRUE
36545_s_at	0.825582	0.132286	TRUE
37793_r_at	0.795529	0.076266	TRUE
39318_at	0.833561	0.418881	TRUE
44790_s_at	0.916337	0.727638	TRUE
45749_at	0.80939	0.1586	TRUE
47550_at	0.802717	0.121101	TRUE
53720_at	0.757757	0.197693	TRUE
59697_at	0.822234	0.327355	TRUE
64900_at	0.800556	0.162843	TRUE
1007_s_at	0.782827	-0.0588474	FALSE
1053_at	0.790902	-0.36899	FALSE
1294_at	0.805746	0.0572639	FALSE
1316_at	0.813641	-0.0662525	FALSE
1405_i_at	0.810817	-0.113377	FALSE
1494_f_at	0.805394	-0.0209806	FALSE
1552256_a_at	0.802576	0.123886	FALSE
1552257_a_at	0.823647	-0.0988398	FALSE
1552263_at	0.650747	-0.164269	FALSE
1552272_a_at	0.812601	-0.0420307	FALSE
1552274_at	0.817489	-0.104868	FALSE
1552275_s_at	0.782594	0.195333	FALSE
1552277_a_at	0.743182	0.153456	FALSE
1552286_at	0.798933	-0.141844	FALSE
1552287_s_at	0.798877	0.132577	FALSE
1552291_at	0.845332	0.521611	FALSE
1552302_at	0.783102	-0.079598	FALSE
1552306_at	0.808434	0.116414	FALSE
1552307_a_at	0.739098	0.245461	FALSE
1552310_at	0.772892	-0.126048	FALSE
1552312_a_at	0.837719	-0.0774158	FALSE
1552314_a_at	0.887774	-0.110163	FALSE
1552318_at	0.80743	-0.0637706	FALSE
1552329_at	0.777399	0.316276	FALSE
1552330_at	0.784703	-0.0563844	FALSE
1552344_s_at	0.803632	-0.100358	FALSE
1552347_at	0.764276	0.0618294	FALSE
1552362_a_at	0.804745	-0.0607505	FALSE
1552364_s_at	0.802195	0.172753	FALSE
1552365_at	0.833853	-0.063994	FALSE
1552368_at	0.794371	-0.0776829	FALSE
1552370_at	0.803447	0.144857	FALSE
1552373_s_at	0.811837	0.0782398	FALSE
1552386_at	0.72759	-0.083903	FALSE
1552398_a_at	0.729622	-0.166373	FALSE
1552399_a_at	0.808906	0.0924319	FALSE
1552400_a_at	0.829238	0.0733146	FALSE
1552410_at	0.801433	0.132551	FALSE
1552419_s_at	0.79024	0.053888	FALSE
1552423_at	0.783736	0.230458	FALSE
1552426_a_at	0.815414	-0.0956202	FALSE
1552430_at	0.812096	0.10303	FALSE
1552438_a_at	0.793284	0.17173	FALSE
1552458_at	0.881041	0.102756	FALSE
1552463_at	0.775093	0.0462548	FALSE
1552466_x_at	0.808427	0.0783142	FALSE
1552472_a_at	0.696285	-0.174604	FALSE
1552482_at	0.848221	-0.0412368	FALSE
1552497_a_at	0.831561	0.0915404	FALSE
1552509_a_at	0.791223	0.117035	FALSE
1552520_at	0.8086	0.0249551	FALSE
1552522_at	0.741994	-0.0637543	FALSE
1552536_at	0.787262	0.0795203	FALSE
1552541_at	0.827761	-0.093444	FALSE
1552548_at	0.804318	-0.0660254	FALSE
1552553_a_at	0.775985	-0.0716103	FALSE
1552582_at	0.805125	-0.0577518	FALSE
1552583_s_at	0.809857	0.0847938	FALSE
1552584_at	0.766918	0.149481	FALSE
1552585_s_at	0.795051	0.0755459	FALSE
1552587_at	0.800973	-0.0634964	FALSE
1552607_at	0.786211	-0.173249	FALSE
1552609_s_at	0.811345	-0.025229	FALSE
1552610_a_at	0.890195	0.269091	FALSE
1552612_at	0.802788	0.10373	FALSE
1552617_a_at	0.79244	0.106815	FALSE
1552619_a_at	0.758892	-0.0112743	FALSE
1552621_at	0.828598	-0.104514	FALSE
1552625_a_at	0.805815	-0.0334325	FALSE
1552628_a_at	0.800473	-0.0175569	FALSE
1552633_at	0.799739	0.404974	FALSE
1552634_a_at	0.803397	0.140913	FALSE
1552644_a_at	0.805748	0.153838	FALSE
1552652_at	0.768474	0.25752	FALSE
1552664_at	0.738096	0.0753743	FALSE
1552694_at	0.702236	0.0259587	FALSE
1552695_a_at	0.797571	0.0861308	FALSE
1552711_a_at	0.83554	0.262509	FALSE
1552727_s_at	0.805927	0.0398925	FALSE
1552733_at	0.78734	0.0602713	FALSE
1552735_at	0.86621	0.109528	FALSE
1552736_a_at	0.807103	-0.0555793	FALSE
1552738_a_at	0.815563	-0.085348	FALSE
1552739_s_at	0.786129	0.0718554	FALSE
1552742_at	0.715127	-0.0504302	FALSE
1552747_a_at	0.805301	-0.0611091	FALSE
1552752_a_at	0.792383	0.0218658	FALSE
1552754_a_at	0.815377	0.0671315	FALSE
1552763_at	0.874445	0.0960969	FALSE
1552769_at	0.7707	0.24407	FALSE
1552773_at	0.541778	-0.0714607	FALSE
1552788_a_at	0.804371	0.0730906	FALSE
1552790_a_at	0.828268	0.363741	FALSE
1552797_s_at	0.808707	0.207196	FALSE
1552801_at	0.804408	0.0430427	FALSE
1552804_a_at	0.806325	-0.0568236	FALSE
1552807_a_at	0.75135	-0.0771492	FALSE
1552809_at	0.818229	0.0984844	FALSE
1552816_at	0.791074	0.0418428	FALSE
1552822_at	0.820547	0.0869704	FALSE
1552827_s_at	0.799535	-0.0524724	FALSE
1552829_at	0.803195	-0.0353288	FALSE
1552841_s_at	0.78926	0.0698441	FALSE
1552863_a_at	0.788334	-0.217627	FALSE
1552880_at	0.810305	0.0976899	FALSE
1552884_at	0.831922	0.0608458	FALSE
1552887_at	0.732062	-0.0534195	FALSE
1552889_a_at	0.882127	-0.111523	FALSE
1552899_at	0.812528	-0.130113	FALSE
1552900_a_at	0.867121	0.0397506	FALSE
1552906_at	0.836141	0.0936834	FALSE
1552921_a_at	0.709339	-0.112384	FALSE
1552940_at	0.777416	-0.0365703	FALSE
1552942_at	0.719877	-0.0818856	FALSE
1552946_at	0.803125	-0.0575165	FALSE
1552947_x_at	0.794319	0.020141	FALSE
1552953_a_at	0.810499	0.201526	FALSE
1552967_at	0.793207	0.0567873	FALSE
1552971_at	0.829053	0.136031	FALSE
1552976_at	0.807352	0.0814987	FALSE
1552977_a_at	0.889398	-0.107573	FALSE
1552978_a_at	0.823159	-0.0824052	FALSE
1553015_a_at	0.802014	-0.0899395	FALSE
1553043_a_at	0.733504	0.0431917	FALSE
1553048_a_at	0.807876	0.220067	FALSE
1553080_at	0.786177	0.0808509	FALSE
1553088_a_at	0.80589	0.0644941	FALSE
1553099_at	0.707487	-0.0073273	FALSE
1553101_a_at	0.765612	0.126271	FALSE
1553103_at	0.805848	0.48254	FALSE
1553106_at	0.688781	-0.0372434	FALSE
1553108_at	0.807021	0.235689	FALSE
1553113_s_at	0.762687	-0.186618	FALSE
1553125_x_at	0.812927	-0.188341	FALSE
1553130_at	0.801865	-0.0879097	FALSE
1553133_at	0.849	0.338986	FALSE
1553145_at	0.665221	0.140935	FALSE
1553148_a_at	0.800922	0.0906819	FALSE
1553153_at	0.804874	-0.00229038	FALSE
1553155_x_at	0.797534	0.105337	FALSE
1553167_a_at	0.665071	-0.109508	FALSE
1553172_at	0.796608	0.494936	FALSE
1553177_at	0.868332	0.106538	FALSE
1553181_at	0.802458	0.121751	FALSE
1553185_at	0.803364	0.294514	FALSE
1553186_x_at	0.771864	0.290704	FALSE
1553193_at	0.82838	0.0715602	FALSE
1553199_at	0.782811	-0.0811021	FALSE
1553204_at	0.798778	-0.0480645	FALSE
1553208_s_at	0.799596	0.0682454	FALSE
1553209_at	0.802808	0.134309	FALSE
1553218_a_at	0.798316	-0.0946415	FALSE
1553220_at	0.803345	0.0557127	FALSE
1553221_at	0.802537	0.137912	FALSE
1553237_x_at	0.812275	-0.0212847	FALSE
1553252_a_at	0.803086	0.106405	FALSE
1553264_a_at	0.704106	-0.0791186	FALSE
1553274_a_at	0.784486	0.18844	FALSE
1553284_s_at	0.753712	0.140903	FALSE
1553296_at	0.808757	0.0524312	FALSE
1553297_a_at	0.780757	-0.210258	FALSE
1553311_at	0.778854	-0.160755	FALSE
1553329_at	0.818582	-0.14236	FALSE
1553338_at	0.758286	-0.0928536	FALSE
1553340_s_at	0.79955	-0.0436308	FALSE
1553371_at	0.775783	0.0526511	FALSE
1553391_at	0.803048	0.0944099	FALSE
1553397_at	0.80147	0.323561	FALSE
1553412_at	0.884559	-0.0646292	FALSE
1553423_a_at	0.895363	0.127421	FALSE
1553425_at	0.774297	0.0615971	FALSE
1553438_at	0.802674	0.142451	FALSE
1553441_at	0.651657	-0.0621792	FALSE
1553452_at	0.779561	0.124608	FALSE
1553462_at	0.840845	0.0734326	FALSE
1553466_at	0.806128	-0.0329142	FALSE
1553470_at	0.810525	-0.0497837	FALSE
1553484_at	0.806685	-0.0535924	FALSE
1553493_a_at	0.827134	0.00115808	FALSE
1553504_at	0.82049	-0.063105	FALSE
1553508_at	0.799961	0.0782539	FALSE
1553510_s_at	0.725883	-0.130291	FALSE
1553528_a_at	0.732662	-0.228722	FALSE
1553529_at	0.803061	0.143817	FALSE
1553530_a_at	0.790973	-0.213653	FALSE
1553533_at	0.805103	-0.067566	FALSE
1553534_at	0.772808	-0.0711362	FALSE
1553538_s_at	0.77415	-0.46243	FALSE
1553551_s_at	0.807824	-0.18428	FALSE
1553562_at	0.779803	0.0410694	FALSE
1553567_s_at	0.795779	-0.606296	FALSE
1553569_at	0.796101	-0.0964009	FALSE
1553570_x_at	0.806416	-0.172787	FALSE
1553575_at	0.804748	-0.673861	FALSE
1553581_s_at	0.739267	0.214056	FALSE
1553582_a_at	0.744065	-0.038636	FALSE
1553587_a_at	0.806112	-0.119127	FALSE
1553588_at	0.812446	0.171231	FALSE
1553594_a_at	0.794365	0.0113412	FALSE
1553599_a_at	0.803743	0.106086	FALSE
1553603_s_at	0.804856	-0.0290281	FALSE
1553611_s_at	0.801258	0.0725809	FALSE
1553613_s_at	0.82799	-0.0886132	FALSE
1553625_at	0.676806	0.102271	FALSE
1553637_s_at	0.789711	0.186292	FALSE
1553647_at	0.772483	-0.050008	FALSE
1553658_at	0.81615	0.0728391	FALSE
1553672_at	0.810075	0.13567	FALSE
1553677_a_at	0.830913	0.23586	FALSE
1553678_a_at	0.756557	0.112473	FALSE
1553679_s_at	0.816349	0.0269105	FALSE
1553684_at	0.813594	0.194682	FALSE
1553689_s_at	0.748075	-0.163652	FALSE
1553690_at	0.749855	-0.197246	FALSE
1553696_s_at	0.749787	0.277681	FALSE
1553703_at	0.771235	-0.181967	FALSE
1553704_x_at	0.762806	-0.131352	FALSE
1553706_at	0.786035	0.0033517	FALSE
1553709_a_at	0.770384	-0.42792	FALSE
1553713_a_at	0.793736	0.420595	FALSE
1553718_at	0.793837	0.00412325	FALSE
1553719_s_at	0.818709	0.279246	FALSE
1553721_at	0.797442	0.0818704	FALSE
1553743_at	0.800894	0.357763	FALSE
1553749_at	0.804631	-0.0631533	FALSE
1553764_a_at	0.73074	-0.088592	FALSE
1553772_at	0.815217	0.069962	FALSE
1553798_a_at	0.50528	-0.0544598	FALSE
1553810_a_at	0.804056	0.0911191	FALSE
1553815_a_at	0.801949	0.107264	FALSE
1553845_x_at	0.882744	0.122604	FALSE
1553849_at	0.775	-0.178049	FALSE
1553850_at	0.809033	-0.0405808	FALSE
1553863_at	0.802742	0.0616689	FALSE
1553873_at	0.824856	0.0852353	FALSE
1553875_s_at	0.79437	-0.0351951	FALSE
1553881_at	0.789347	0.0201616	FALSE
1553910_at	0.806884	-0.0603783	FALSE
1553928_at	0.569608	-0.0993161	FALSE
1553931_at	0.648529	0.0300395	FALSE
1553954_at	0.876055	-0.222122	FALSE
1553955_at	0.798054	0.0694114	FALSE
1553956_at	0.830119	-0.0624487	FALSE
1553957_at	0.809859	0.1224	FALSE
1553959_a_at	0.807232	-0.0867803	FALSE
1553967_at	0.751846	-0.0896282	FALSE
1553972_a_at	0.813858	-0.0924462	FALSE
1553976_a_at	0.884266	-0.132408	FALSE
1553978_at	0.821972	-0.0354332	FALSE
1553979_at	0.810374	-0.242466	FALSE
1553983_at	0.790254	0.451203	FALSE
1553984_s_at	0.807216	0.310067	FALSE
1553991_s_at	0.499417	0.0635889	FALSE
1553992_s_at	0.787299	-0.111328	FALSE
1553993_s_at	0.831046	0.457465	FALSE
1553997_a_at	0.693023	0.0422039	FALSE
1554003_at	0.801054	-0.00903396	FALSE
1554010_at	0.826298	0.0213639	FALSE
1554014_at	0.800909	0.311577	FALSE
1554016_a_at	0.785799	-0.126386	FALSE
1554018_at	0.720561	-0.086542	FALSE
1554019_s_at	0.862439	0.0903829	FALSE
1554021_a_at	0.768096	0.0303412	FALSE
1554036_at	0.77187	0.224836	FALSE
1554037_a_at	0.808075	-0.0730325	FALSE
1554038_at	0.803432	0.111145	FALSE
1554039_at	0.759361	0.0794962	FALSE
1554047_at	0.778767	-0.312721	FALSE
1554053_at	0.813907	0.0879239	FALSE
1554057_at	0.785805	-0.499091	FALSE
1554063_at	0.798937	0.0900728	FALSE
1554065_at	0.791404	0.0835252	FALSE
1554067_at	0.819509	0.465739	FALSE
1554072_s_at	0.849727	-0.0350716	FALSE
1554077_a_at	0.838182	-0.0260367	FALSE
1554078_s_at	0.805762	0.241332	FALSE
1554080_at	0.791673	-0.256294	FALSE
1554082_a_at	0.796497	-0.026554	FALSE
1554084_a_at	0.82443	-0.238894	FALSE
1554085_at	0.916048	-0.0982898	FALSE
1554086_at	0.728565	-0.0602291	FALSE
1554089_s_at	0.786701	-0.175235	FALSE
1554093_a_at	0.882224	-0.0718238	FALSE
1554095_at	0.751221	-0.0440989	FALSE
1554097_a_at	0.801185	0.115259	FALSE
1554098_at	0.789472	0.033785	FALSE
1554101_a_at	0.651128	0.137207	FALSE
1554102_a_at	0.792064	0.140785	FALSE
1554105_at	0.74489	-0.093614	FALSE
1554114_s_at	0.803441	-0.071486	FALSE
1554119_at	0.882293	0.0751805	FALSE
1554122_a_at	0.810532	0.383786	FALSE
1554145_a_at	0.784085	0.0277038	FALSE
1554148_a_at	0.792333	-0.155178	FALSE
1554149_at	0.821247	-0.513425	FALSE
1554151_at	0.545173	-0.105146	FALSE
1554155_at	0.77129	-0.155863	FALSE
1554167_a_at	0.770827	0.0883667	FALSE
1554168_a_at	0.819736	0.0536591	FALSE
1554171_at	0.787591	-0.319801	FALSE
1554177_a_at	0.809335	0.264268	FALSE
1554178_a_at	0.791582	-0.318054	FALSE
1554185_at	0.688552	0.0695955	FALSE
1554202_x_at	0.802953	-0.13494	FALSE
1554229_at	0.793752	0.0876666	FALSE
1554239_s_at	0.781674	-0.172637	FALSE
1554241_at	0.798281	0.145045	FALSE
1554242_a_at	0.830563	-0.0962469	FALSE
1554248_at	0.833341	-0.0479485	FALSE
1554249_a_at	0.800584	0.000337083	FALSE
1554250_s_at	0.797268	-0.0140854	FALSE
1554253_a_at	0.797227	-0.179944	FALSE
1554271_a_at	0.851679	0.0104143	FALSE
1554274_a_at	0.813964	0.21606	FALSE
1554283_at	0.602262	-0.14158	FALSE
1554294_s_at	0.851043	0.0595028	FALSE
1554295_x_at	0.66262	0.184843	FALSE
1554314_at	0.877087	-0.0653029	FALSE
1554342_s_at	0.812243	-0.101673	FALSE
1554345_a_at	0.783965	0.361968	FALSE
1554351_a_at	0.775861	-0.231676	FALSE
1554352_s_at	0.804021	-0.0793616	FALSE
1554365_a_at	0.806404	-0.335327	FALSE
1554367_at	0.759715	0.0978993	FALSE
1554390_s_at	0.809069	-0.414834	FALSE
1554397_s_at	0.779519	0.101	FALSE
1554414_a_at	0.491195	-0.0650908	FALSE
1554415_at	0.816895	-0.272069	FALSE
1554423_a_at	0.798323	-0.0459171	FALSE
1554428_s_at	0.688433	0.181621	FALSE
1554441_a_at	0.818293	-0.139323	FALSE
1554444_s_at	0.794141	-0.065585	FALSE
1554447_at	0.805457	0.351412	FALSE
1554450_s_at	0.806661	0.289608	FALSE
1554455_at	0.800714	-0.0844177	FALSE
1554462_a_at	0.830944	-0.145558	FALSE
1554469_at	0.66167	-0.0496673	FALSE
1554470_s_at	0.792427	0.329894	FALSE
1554471_a_at	0.784068	-0.300925	FALSE
1554472_a_at	0.816536	-0.0687976	FALSE
1554478_a_at	0.816082	-0.119743	FALSE
1554479_a_at	0.786025	-0.153879	FALSE
1554480_a_at	0.811092	-0.244329	FALSE
1554486_a_at	0.804093	0.39165	FALSE
1554495_s_at	0.802006	0.065309	FALSE
1554504_at	0.669948	0.147738	FALSE
1554510_s_at	0.835332	-0.29627	FALSE
1554518_at	0.791165	0.107861	FALSE
1554522_at	0.813332	0.1734	FALSE
1554523_a_at	0.803196	0.0825682	FALSE
1554536_at	0.882203	0.0873145	FALSE
1554538_at	0.735188	-0.108863	FALSE
1554542_at	0.729448	-0.0352995	FALSE
1554543_at	0.802919	0.155117	FALSE
1554550_at	0.910375	0.0947505	FALSE
1554555_a_at	0.851515	0.0162762	FALSE
1554557_at	0.697893	-0.0582962	FALSE
1554558_at	0.8016	0.102959	FALSE
1554572_a_at	0.811427	-0.19878	FALSE
1554577_a_at	0.735071	-0.377396	FALSE
1554588_a_at	0.745838	0.360634	FALSE
1554591_at	0.801241	0.119724	FALSE
1554595_at	0.816804	-0.257666	FALSE
1554599_x_at	0.661037	-0.0935844	FALSE
1554601_at	0.802411	0.11271	FALSE
1554606_at	0.796138	-0.0624825	FALSE
1554625_at	0.81717	0.0704692	FALSE
1554633_a_at	0.820789	-0.0182996	FALSE
1554648_a_at	0.84685	0.103424	FALSE
1554661_s_at	0.81059	0.162652	FALSE
1554667_s_at	0.839574	-0.469408	FALSE
1554671_a_at	0.750231	-0.116937	FALSE
1554678_s_at	0.781962	0.532307	FALSE
1554691_a_at	0.800755	0.111665	FALSE
1554694_at	0.814189	-0.0367636	FALSE
1554696_s_at	0.82711	-0.10822	FALSE
1554699_at	0.788518	0.0555914	FALSE
1554704_at	0.799334	-0.0688025	FALSE
1554719_at	0.80045	-0.0700539	FALSE
1554736_at	0.876587	0.100305	FALSE
1554739_at	0.806237	0.0101606	FALSE
1554740_a_at	0.848264	-0.0698789	FALSE
1554747_a_at	0.819642	-0.0323641	FALSE
1554749_s_at	0.796563	0.0819021	FALSE
1554765_a_at	0.824673	0.0938141	FALSE
1554767_s_at	0.793385	0.0857756	FALSE
1554777_at	0.809932	0.179526	FALSE
1554787_at	0.885997	0.073118	FALSE
1554800_at	0.79082	0.11851	FALSE
1554805_at	0.801481	0.0501779	FALSE
1554806_a_at	0.844357	-0.291084	FALSE
1554824_at	0.881681	0.130017	FALSE
1554833_at	0.803909	0.200219	FALSE
1554839_at	0.810901	0.12109	FALSE
1554840_at	0.790291	0.188063	FALSE
1554841_at	0.806447	-0.0775625	FALSE
1554852_a_at	0.800346	-0.0531088	FALSE
1554860_at	0.796745	0.0300413	FALSE
1554866_at	0.792548	0.0702115	FALSE
1554868_s_at	0.814793	-0.337833	FALSE
1554878_a_at	0.822336	0.0212347	FALSE
1554883_a_at	0.802227	-0.0536366	FALSE
1554890_a_at	0.822966	0.133703	FALSE
1554892_a_at	0.807696	-0.120743	FALSE
1554899_s_at	0.636205	0.0594184	FALSE
1554906_a_at	0.655594	0.0970092	FALSE
1554909_at	0.847184	-0.011167	FALSE
1554915_a_at	0.799835	-0.0148434	FALSE
1554933_at	0.860549	-0.0588661	FALSE
1555014_x_at	0.847773	0.0228435	FALSE
1555015_a_at	0.778548	-0.0278916	FALSE
1555021_a_at	0.80283	0.0387998	FALSE
1555037_a_at	0.796085	-0.120292	FALSE
1555042_at	0.803157	-0.0911203	FALSE
1555051_at	0.851716	-0.048888	FALSE
1555055_at	0.807774	0.0747663	FALSE
1555058_a_at	0.823232	-0.0955675	FALSE
1555100_at	0.799563	0.0274759	FALSE
1555105_a_at	0.801275	-0.121308	FALSE
1555106_a_at	0.804143	0.106498	FALSE
1555117_at	0.678057	0.0707877	FALSE
1555129_at	0.802249	0.141948	FALSE
1555144_at	0.410232	-0.0377515	FALSE
1555145_at	0.638897	-0.0433408	FALSE
1555159_at	0.787797	0.0924191	FALSE
1555163_at	0.804482	0.077993	FALSE
1555168_a_at	0.798769	-0.0467958	FALSE
1555188_at	0.780534	0.107489	FALSE
1555189_a_at	0.784735	-0.0237105	FALSE
1555192_at	0.824928	0.135263	FALSE
1555199_at	0.802788	0.0868683	FALSE
1555206_at	0.8047	0.0886018	FALSE
1555216_a_at	0.796661	0.0588161	FALSE
1555225_at	0.513863	0.320598	FALSE
1555238_at	0.854737	-0.033565	FALSE
1555241_at	0.790171	0.117768	FALSE
1555243_x_at	0.796691	0.105289	FALSE
1555246_a_at	0.43593	0.0830631	FALSE
1555247_a_at	0.806456	0.105608	FALSE
1555248_a_at	0.801938	0.176309	FALSE
1555272_at	0.789817	-0.435629	FALSE
1555274_a_at	0.807016	-0.419383	FALSE
1555279_at	0.804442	-0.108786	FALSE
1555281_x_at	0.777764	-0.102796	FALSE
1555289_at	0.801515	-0.0630617	FALSE
1555292_at	0.771764	-0.0661886	FALSE
1555305_at	0.80245	0.0693062	FALSE
1555306_a_at	0.823957	-0.0801433	FALSE
1555311_at	0.802547	0.125327	FALSE
1555313_a_at	0.695512	0.107843	FALSE
1555323_at	0.801174	-0.0617512	FALSE
1555325_s_at	0.804475	0.0415449	FALSE
1555348_at	0.771859	-0.0559675	FALSE
1555349_a_at	0.812151	-0.144451	FALSE
1555350_at	0.760264	-0.146037	FALSE
1555351_s_at	0.843617	0.313603	FALSE
1555353_at	0.842271	-0.0485369	FALSE
1555370_a_at	0.768542	0.0637444	FALSE
1555373_at	0.865986	0.100719	FALSE
1555374_at	0.88575	0.307112	FALSE
1555390_at	0.792444	-0.0508121	FALSE
1555405_at	0.818672	-0.0340744	FALSE
1555415_at	0.799884	0.0866828	FALSE
1555419_a_at	0.734954	-0.219614	FALSE
1555420_a_at	0.850885	0.117336	FALSE
1555427_s_at	0.81525	-0.366068	FALSE
1555446_s_at	0.785204	-0.0488444	FALSE
1555447_at	0.700942	-0.000926053	FALSE
1555452_at	0.790312	-0.0492672	FALSE
1555461_at	0.783261	-0.0388883	FALSE
1555468_at	0.802635	0.111268	FALSE
1555470_a_at	0.834686	-0.0288342	FALSE
1555474_at	0.772281	-0.0460307	FALSE
1555476_at	0.812077	0.104119	FALSE
1555495_a_at	0.834718	0.177076	FALSE
1555497_a_at	0.704607	-0.0182192	FALSE
1555500_s_at	0.813581	-0.10215	FALSE
1555501_s_at	0.813553	-0.383616	FALSE
1555505_a_at	0.805651	0.0712581	FALSE
1555516_at	0.803161	0.0984786	FALSE
1555519_at	0.804161	0.0589288	FALSE
1555522_s_at	0.815338	-0.206914	FALSE
1555529_at	0.799768	-0.04411	FALSE
1555555_at	0.837663	0.105697	FALSE
1555559_s_at	0.808647	0.140745	FALSE
1555561_a_at	0.801145	0.134565	FALSE
1555562_a_at	0.778843	0.15241	FALSE
1555564_a_at	0.739941	-0.0524681	FALSE
1555573_at	0.833909	0.065337	FALSE
1555575_a_at	0.809094	-0.200768	FALSE
1555594_a_at	0.713681	-0.107146	FALSE
1555606_a_at	0.800659	-0.0366384	FALSE
1555610_at	0.800349	0.0744785	FALSE
1555618_s_at	0.75055	-0.165048	FALSE
1555647_a_at	0.72082	0.268888	FALSE
1555653_at	0.842939	-0.466622	FALSE
1555673_at	0.800185	0.0801782	FALSE
1555679_a_at	0.812967	-0.282788	FALSE
1555718_x_at	0.799443	-0.0331507	FALSE
1555741_at	0.800602	-0.0516181	FALSE
1555758_a_at	0.747865	-0.181307	FALSE
1555760_a_at	0.779694	-0.363762	FALSE
1555761_x_at	0.787261	-0.160076	FALSE
1555762_s_at	0.799934	-0.174241	FALSE
1555764_s_at	0.82181	0.038941	FALSE
1555772_a_at	0.745177	0.337837	FALSE
1555775_a_at	0.802462	-0.0407871	FALSE
1555780_a_at	0.831314	-0.0902311	FALSE
1555786_s_at	0.791354	-0.19256	FALSE
1555788_a_at	0.883508	0.132996	FALSE
1555789_s_at	0.802416	0.0231339	FALSE
1555790_a_at	0.782809	-0.230228	FALSE
1555797_a_at	0.826619	-0.154093	FALSE
1555803_a_at	0.76237	-0.345594	FALSE
1555812_a_at	0.797943	-0.0949767	FALSE
1555820_a_at	0.802423	0.025419	FALSE
1555826_at	0.828687	0.00533546	FALSE
1555832_s_at	0.792616	-0.303914	FALSE
1555833_a_at	0.774821	0.248259	FALSE
1555837_s_at	0.80601	-0.417377	FALSE
1555843_at	0.80118	-0.0377302	FALSE
1555844_s_at	0.807467	-0.0071932	FALSE
1555845_at	0.823671	0.105899	FALSE
1555846_a_at	0.763423	-0.0527694	FALSE
1555847_a_at	0.736699	-0.187475	FALSE
1555851_s_at	0.797431	-0.298048	FALSE
1555852_at	0.837936	0.107113	FALSE
1555858_at	0.80176	-0.0510538	FALSE
1555864_s_at	0.791981	0.288969	FALSE
1555866_a_at	0.809495	0.174698	FALSE
1555872_a_at	0.890339	0.748939	FALSE
1555878_at	0.821576	0.167558	FALSE
1555886_at	0.804617	-0.142818	FALSE
1555888_at	0.801821	0.368685	FALSE
1555889_a_at	0.780771	-0.496508	FALSE
1555893_at	0.799073	0.0696616	FALSE
1555902_at	0.828552	0.0772005	FALSE
1555904_at	0.806522	-0.0690886	FALSE
1555906_s_at	0.797622	-0.345097	FALSE
1555910_at	0.751805	0.427246	FALSE
1555916_at	0.784724	0.364348	FALSE
1555920_at	0.791139	0.200329	FALSE
1555933_at	0.808135	-0.000245787	FALSE
1555938_x_at	0.768769	0.083473	FALSE
1555944_at	0.796998	-0.0679179	FALSE
1555945_s_at	0.821992	0.569293	FALSE
1555950_a_at	0.785787	-0.22927	FALSE
1555953_at	0.811506	-0.0766888	FALSE
1555960_at	0.768545	-0.079081	FALSE
1555961_a_at	0.827139	0.184925	FALSE
1555963_x_at	0.752264	-0.0730737	FALSE
1555964_at	0.800424	-0.0953736	FALSE
1555967_at	0.867137	-0.150954	FALSE
1555971_s_at	0.838402	-0.106783	FALSE
1555982_at	0.641642	0.0849491	FALSE
1555989_at	0.857952	0.445052	FALSE
1555991_s_at	0.804155	0.0602238	FALSE
1555993_at	0.803254	-0.00376025	FALSE
1556007_s_at	0.8022	-0.0781145	FALSE
1556009_at	0.769031	-0.110151	FALSE
1556015_a_at	0.80742	0.167556	FALSE
1556030_at	0.800321	0.0905854	FALSE
1556035_s_at	0.814823	-0.160491	FALSE
1556043_a_at	0.878274	-0.00902353	FALSE
1556056_at	0.802843	0.188054	FALSE
1556061_at	0.829885	0.21453	FALSE
1556063_s_at	0.781172	0.0211029	FALSE
1556064_at	0.782859	-0.0657645	FALSE
1556086_at	0.796139	-0.0294128	FALSE
1556103_at	0.897557	0.00936559	FALSE
1556111_s_at	0.802019	0.218638	FALSE
1556121_at	0.850304	-0.0529779	FALSE
1556148_s_at	0.78362	0.227659	FALSE
1556151_at	0.81369	-0.227189	FALSE
1556170_at	0.799967	0.0775247	FALSE
1556176_at	0.684468	-0.093556	FALSE
1556178_x_at	0.805967	-0.0766711	FALSE
1556180_at	0.804469	0.0994175	FALSE
1556186_s_at	0.798282	0.0789995	FALSE
1556188_a_at	0.870431	0.263894	FALSE
1556194_a_at	0.817087	0.00479896	FALSE
1556201_at	0.791447	0.188178	FALSE
1556209_at	0.773519	-0.0780859	FALSE
1556227_at	0.802806	-0.0878198	FALSE
1556228_a_at	0.798479	0.118845	FALSE
1556242_a_at	0.85105	0.0651415	FALSE
1556250_at	0.800972	-0.0281273	FALSE
1556259_at	0.802897	0.0947237	FALSE
1556261_a_at	0.918214	0.376264	FALSE
1556269_at	0.804059	-0.0512256	FALSE
1556283_s_at	0.836974	-0.339582	FALSE
1556285_s_at	0.764385	-0.200204	FALSE
1556292_s_at	0.824717	0.0523239	FALSE
1556301_at	0.802502	-0.018459	FALSE
1556316_s_at	0.786017	0.443541	FALSE
1556338_at	0.804126	0.0833674	FALSE
1556339_a_at	0.668656	-0.104803	FALSE
1556345_s_at	0.791483	-0.0565125	FALSE
1556348_at	0.801253	0.0734127	FALSE
1556352_at	0.773145	0.0438354	FALSE
1556356_at	0.774834	0.0410188	FALSE
1556383_at	0.798385	0.0647467	FALSE
1556385_at	0.779624	0.0184665	FALSE
1556389_at	0.791279	0.35016	FALSE
1556442_x_at	0.806667	0.132846	FALSE
1556469_s_at	0.826433	0.0797792	FALSE
1556471_at	0.738743	-0.0545578	FALSE
1556474_a_at	0.804346	0.263171	FALSE
1556516_at	0.626811	0.10161	FALSE
1556518_at	0.770625	-0.0541797	FALSE
1556531_at	0.730214	-0.0459378	FALSE
1556542_a_at	0.77874	-0.16383	FALSE
1556543_at	0.923796	0.387703	FALSE
1556558_s_at	0.839983	0.0743988	FALSE
1556579_s_at	0.793156	-0.0579525	FALSE
1556580_a_at	0.82885	0.0739897	FALSE
1556581_at	0.728815	0.113654	FALSE
1556582_at	0.797709	-0.111463	FALSE
1556588_at	0.771102	-0.170114	FALSE
1556595_at	0.807717	-0.0312805	FALSE
1556597_a_at	0.68361	-0.11775	FALSE
1556613_s_at	0.793589	-0.2629	FALSE
1556619_at	0.798307	0.106478	FALSE
1556641_at	0.198938	-0.0613447	FALSE
1556643_at	0.800976	0.0738597	FALSE
1556646_at	0.774614	-0.141145	FALSE
1556655_s_at	0.782906	0.272899	FALSE
1556658_a_at	0.83985	0.0884158	FALSE
1556661_at	0.801168	0.0741057	FALSE
1556675_s_at	0.789175	-0.0898147	FALSE
1556704_s_at	0.793606	-0.01053	FALSE
1556722_a_at	0.780439	0.0540607	FALSE
1556737_at	0.800326	0.0144959	FALSE
1556787_s_at	0.788202	0.0684567	FALSE
1556789_a_at	0.774203	0.0951436	FALSE
1556797_at	0.799427	-0.0791306	FALSE
1556820_a_at	0.828422	0.220831	FALSE
1556821_x_at	0.84647	-0.123325	FALSE
1556824_at	0.757231	-0.104401	FALSE
1556832_at	0.787301	0.104142	FALSE
1556835_s_at	0.805823	0.0593012	FALSE
1556873_at	0.772661	0.0912756	FALSE
1556891_at	0.754483	0.0757931	FALSE
1556905_at	0.803911	0.151349	FALSE
1556911_at	0.802855	-0.0769663	FALSE
1556929_at	0.783521	-0.0727031	FALSE
1556933_at	0.801232	-0.0571021	FALSE
1556956_at	0.800206	-0.171955	FALSE
1556976_s_at	0.802805	-0.0878751	FALSE
1556986_at	0.793709	0.103607	FALSE
1556988_s_at	0.798371	-0.234486	FALSE
1556989_at	0.802462	0.0771869	FALSE
1557003_at	0.801838	-0.0582305	FALSE
1557034_s_at	0.810168	-0.173592	FALSE
1557038_s_at	0.803557	-0.133211	FALSE
1557046_x_at	0.804919	0.0660672	FALSE
1557053_s_at	0.768667	-0.380935	FALSE
1557055_s_at	0.813429	-0.278191	FALSE
1557057_a_at	0.83469	0.0305774	FALSE
1557059_at	0.807104	0.0883176	FALSE
1557064_s_at	0.790146	0.0264008	FALSE
1557065_at	0.800843	-0.0374214	FALSE
1557067_s_at	0.808612	0.241805	FALSE
1557080_s_at	0.803769	0.0664586	FALSE
1557081_at	0.811273	0.104852	FALSE
1557091_at	0.757699	0.0722467	FALSE
1557112_a_at	0.749252	0.0682805	FALSE
1557116_at	0.667721	-0.0602669	FALSE
1557118_a_at	0.813476	0.184165	FALSE
1557120_at	0.804793	-0.0240114	FALSE
1557121_s_at	0.804219	-0.116189	FALSE
1557132_at	0.830018	-0.0424635	FALSE
1557139_at	0.854756	0.118176	FALSE
1557146_a_at	0.806173	-0.0722883	FALSE
1557149_at	0.763087	0.0879074	FALSE
1557155_a_at	0.816453	-0.057892	FALSE
1557170_at	0.62929	0.334117	FALSE
1557174_a_at	0.854354	0.318007	FALSE
1557192_at	0.80429	0.0762493	FALSE
1557193_at	0.87633	0.141804	FALSE
1557194_a_at	0.803173	0.23571	FALSE
1557208_at	0.632504	-0.0542403	FALSE
1557219_at	0.723079	0.137422	FALSE
1557222_at	0.797701	0.0419254	FALSE
1557227_s_at	0.856067	-0.246708	FALSE
1557236_at	0.801235	0.0755987	FALSE
1557252_at	0.804429	0.130614	FALSE
1557276_at	0.804952	0.299624	FALSE
1557277_a_at	0.395023	0.0860017	FALSE
1557280_s_at	0.800396	0.0915149	FALSE
1557293_at	0.835547	0.191143	FALSE
1557319_at	0.866128	-0.0359442	FALSE
1557322_at	0.799052	-0.057395	FALSE
1557331_at	0.745189	-0.204563	FALSE
1557339_at	0.804395	0.148638	FALSE
1557352_at	0.81257	0.0648537	FALSE
1557360_at	0.806378	-0.108831	FALSE
1557369_a_at	0.808736	0.0757914	FALSE
1557370_s_at	0.774654	-0.0401417	FALSE
1557372_at	0.807439	0.125153	FALSE
1557373_at	0.802779	-0.021186	FALSE
1557374_at	0.793496	-0.022879	FALSE
1557388_at	0.738205	-0.0117028	FALSE
1557399_at	0.8018	0.139919	FALSE
1557411_s_at	0.654383	0.0431347	FALSE
1557415_s_at	0.783119	0.0707062	FALSE
1557433_at	0.805294	-0.07134	FALSE
1557458_s_at	0.799863	0.110632	FALSE
1557459_at	0.800504	-0.01738	FALSE
1557487_at	0.798704	0.120713	FALSE
1557522_x_at	0.789557	0.0117067	FALSE
1557527_at	0.803823	0.152552	FALSE
1557540_at	0.802624	-0.0712993	FALSE
1557543_at	0.801	-0.0521781	FALSE
1557553_at	0.87288	0.0685867	FALSE
1557555_at	0.793654	0.0379469	FALSE
1557557_at	0.80465	0.115943	FALSE
1557570_a_at	0.750274	-0.0853481	FALSE
1557582_at	0.816241	0.0674722	FALSE
1557583_at	0.814616	0.106856	FALSE
1557584_at	0.751049	0.0214605	FALSE
1557586_s_at	0.803275	0.113328	FALSE
1557620_a_at	0.811795	-0.0327269	FALSE
1557624_at	0.802096	0.183757	FALSE
1557630_s_at	0.826968	-0.0761439	FALSE
1557632_at	0.892235	0.240103	FALSE
1557637_at	0.792229	0.122013	FALSE
1557645_at	0.686929	0.0699682	FALSE
1557667_at	0.789718	0.0652608	FALSE
1557672_s_at	0.790616	-0.0248815	FALSE
1557675_at	0.813928	0.099325	FALSE
1557697_at	0.722434	0.0191832	FALSE
1557699_x_at	0.83084	-0.010513	FALSE
1557720_s_at	0.80203	0.0583159	FALSE
1557726_at	0.738513	0.0633902	FALSE
1557745_at	0.805275	0.110344	FALSE
1557746_at	0.797949	-0.038537	FALSE
1557751_at	0.795857	0.0374097	FALSE
1557754_at	0.804795	0.224792	FALSE
1557755_at	0.824151	0.122106	FALSE
1557759_at	0.831487	-0.0383934	FALSE
1557782_s_at	0.821642	0.434078	FALSE
1557797_a_at	0.676943	0.0470914	FALSE
1557799_at	0.82692	0.179147	FALSE
1557801_x_at	0.782292	0.346495	FALSE
1557802_at	0.776022	0.0651815	FALSE
1557804_at	0.791871	0	FALSE
1557811_a_at	0.800605	-0.0564057	FALSE
1557813_at	0.675129	-0.0289602	FALSE
1557820_at	0.822055	0.793978	FALSE
1557823_s_at	0.807052	-0.0272464	FALSE
1557826_at	0.450333	0.0939888	FALSE
1557827_at	0.797561	0.0673931	FALSE
1557830_at	0.775876	-0.063298	FALSE
1557838_at	0.800041	0.102557	FALSE
1557857_a_at	0.795441	0.0870995	FALSE
1557869_at	0.801204	-0.0469403	FALSE
1557878_at	0.804804	-0.080962	FALSE
1557886_at	0.801762	0.0701654	FALSE
1557910_at	0.767653	-0.132932	FALSE
1557915_s_at	0.821443	-0.422183	FALSE
1557944_s_at	0.810925	0.190811	FALSE
1557945_at	0.822465	-0.0666649	FALSE
1557950_at	0.815348	0.0844617	FALSE
1557953_at	0.886745	-0.240712	FALSE
1557954_at	0.817463	-0.200722	FALSE
1557961_s_at	0.766595	0.0402478	FALSE
1557965_at	0.814444	-0.0115787	FALSE
1557985_s_at	0.824553	-0.00173407	FALSE
1557987_at	0.792928	0.101453	FALSE
1558015_s_at	0.740803	-0.206746	FALSE
1558017_s_at	0.811625	0.154664	FALSE
1558021_at	0.802749	0.155654	FALSE
1558048_x_at	0.773034	0.442216	FALSE
1558050_at	0.814823	0.305504	FALSE
1558052_at	0.829175	0.119056	FALSE
1558053_s_at	0.737835	-0.0665036	FALSE
1558076_at	0.800518	0.242844	FALSE
1558080_s_at	0.735053	-0.0109	FALSE
1558093_s_at	0.787935	0.673715	FALSE
1558115_at	0.801633	0.0123361	FALSE
1558117_s_at	0.733615	-0.0684001	FALSE
1558120_at	0.806837	0.0708742	FALSE
1558121_at	0.767036	0.0812326	FALSE
1558136_s_at	0.788335	0.153488	FALSE
1558142_at	0.816965	0.0309976	FALSE
1558143_a_at	0.803969	0.491922	FALSE
1558152_at	0.818728	-0.141841	FALSE
1558164_s_at	0.833425	-0.0674757	FALSE
1558173_a_at	0.826339	-0.273518	FALSE
1558183_at	0.803215	0.131522	FALSE
1558184_s_at	0.824635	0.0632579	FALSE
1558193_at	0.798001	0.0672347	FALSE
1558201_s_at	0.829306	-0.170454	FALSE
1558233_s_at	0.804943	-0.109083	FALSE
1558236_at	0.829278	0.39964	FALSE
1558237_x_at	0.821478	0.355008	FALSE
1558250_s_at	0.892893	-0.19386	FALSE
1558256_at	0.87942	0.00582071	FALSE
1558273_a_at	0.822237	0.131623	FALSE
1558277_at	0.647951	-0.0621591	FALSE
1558279_a_at	0.778183	-0.0919107	FALSE
1558292_s_at	0.778134	0.385634	FALSE
1558300_at	0.8012	-0.00889985	FALSE
1558304_s_at	0.7911	0.349076	FALSE
1558322_a_at	0.805042	0.0511376	FALSE
1558327_at	0.762437	0.0685412	FALSE
1558329_at	0.767707	-0.116577	FALSE
1558336_at	0.800234	0.126014	FALSE
1558356_at	0.801946	0.0749408	FALSE
1558369_at	0.858721	-0.103644	FALSE
1558375_at	0.805172	-0.0534663	FALSE
1558383_at	0.762366	0.142471	FALSE
1558401_at	0.775253	0.0687741	FALSE
1558404_at	0.7835	-0.064452	FALSE
1558407_at	0.777482	0.12423	FALSE
1558426_x_at	0.829448	0.020909	FALSE
1558431_at	0.825758	0.0410222	FALSE
1558450_at	0.803513	0.0724619	FALSE
1558467_a_at	0.592948	0.0774336	FALSE
1558474_at	0.798263	0.0834151	FALSE
1558487_a_at	0.802251	0.525396	FALSE
1558508_a_at	0.792166	0.037743	FALSE
1558511_s_at	0.774074	-0.322679	FALSE
1558522_at	0.769408	-0.00995303	FALSE
1558525_at	0.779089	0.00647513	FALSE
1558529_s_at	0.702108	-0.107441	FALSE
1558557_at	0.791208	0.119259	FALSE
1558560_s_at	0.810008	-0.0880593	FALSE
1558568_a_at	0.737851	-0.0586777	FALSE
1558569_at	0.805938	0.0855964	FALSE
1558587_at	0.754473	-0.056475	FALSE
1558595_at	0.841356	-0.0383633	FALSE
1558600_a_at	0.809082	-0.01277	FALSE
1558605_at	0.811244	0.016059	FALSE
1558612_a_at	0.8046	0.111424	FALSE
1558620_at	0.749049	-0.280926	FALSE
1558641_at	0.812939	0.322067	FALSE
1558648_at	0.806543	0.164583	FALSE
1558649_at	0.78845	-0.0514447	FALSE
1558672_at	0.705714	0.0811177	FALSE
1558675_s_at	0.827842	-0.174655	FALSE
1558678_s_at	0.855761	-0.0244821	FALSE
1558679_at	0.798452	-0.0602421	FALSE
1558682_at	0.821934	0.12722	FALSE
1558685_a_at	0.801673	-0.0550895	FALSE
1558686_at	0.80397	0.0837217	FALSE
1558688_at	0.792754	0.118818	FALSE
1558692_at	0.56635	0.00126819	FALSE
1558693_s_at	0.802445	-0.0564818	FALSE
1558695_at	0.882941	0.132553	FALSE
1558700_s_at	0.79399	0.465306	FALSE
1558702_at	0.882516	0.237782	FALSE
1558705_at	0.748904	-0.0129624	FALSE
1558706_a_at	0.875812	0.172223	FALSE
1558710_at	0.772176	0.0623467	FALSE
1558747_at	0.863082	0.603749	FALSE
1558750_a_at	0.805244	-0.065794	FALSE
1558775_s_at	0.802222	0.181544	FALSE
1558794_at	0.808408	-0.0843658	FALSE
1558801_at	0.805873	0.132958	FALSE
1558802_at	0.806151	-0.0898438	FALSE
1558809_s_at	0.80219	0.0846242	FALSE
1558813_at	0.804381	0.10502	FALSE
1558819_at	0.803113	-0.0868822	FALSE
1558847_at	0.802969	0.163945	FALSE
1558862_at	0.791358	0.0923972	FALSE
1558894_a_at	0.816039	0.0671506	FALSE
1558899_s_at	0.793716	-0.00436358	FALSE
1558914_at	0.798753	0.098428	FALSE
1558922_at	0.807566	-0.0234322	FALSE
1558924_s_at	0.805525	-0.0433951	FALSE
1558943_x_at	0.829538	0.194075	FALSE
1558953_s_at	0.812511	0.514995	FALSE
1558956_s_at	0.777246	0.658621	FALSE
1558982_at	0.799558	0.0834491	FALSE
1558983_at	0.803009	0.067432	FALSE
1559006_at	0.794701	0.333236	FALSE
1559007_s_at	0.77966	0.410757	FALSE
1559036_at	0.794004	-0.0384334	FALSE
1559039_at	0.794113	-0.0537728	FALSE
1559048_at	0.80437	0.646178	FALSE
1559060_a_at	0.807827	-0.0356614	FALSE
1559064_at	0.792779	0.405356	FALSE
1559066_at	0.782587	-0.0462516	FALSE
1559067_a_at	0.842175	-0.0790925	FALSE
1559072_a_at	0.797936	0.0758105	FALSE
1559078_at	0.80305	0.0933972	FALSE
1559101_at	0.83321	-0.033858	FALSE
1559102_at	0.805421	0.253495	FALSE
1559126_at	0.800552	0.3026	FALSE
1559129_a_at	0.803273	0.16116	FALSE
1559131_a_at	0.818233	-0.0510891	FALSE
1559132_at	0.803848	0.182047	FALSE
1559140_at	0.816059	0.0258076	FALSE
1559145_at	0.800859	0.079974	FALSE
1559190_s_at	0.772313	0.150537	FALSE
1559204_x_at	0.802467	-0.200434	FALSE
1559206_at	0.828459	0.0685318	FALSE
1559214_at	0.812331	0.107269	FALSE
1559220_at	0.754586	0.182977	FALSE
1559228_at	0.791927	0.0619182	FALSE
1559229_at	0.789178	0.065442	FALSE
1559232_a_at	0.85038	0.106745	FALSE
1559249_at	0.802707	-0.0383494	FALSE
1559257_a_at	0.803664	0.067618	FALSE
1559261_a_at	0.804681	-0.064924	FALSE
1559263_s_at	0.675283	-0.001406	FALSE
1559270_at	0.803871	0.206286	FALSE
1559276_at	0.812151	0.115289	FALSE
1559285_at	0.825909	0.0860916	FALSE
1559287_at	0.804332	0.0107908	FALSE
1559291_at	0.801088	0.294285	FALSE
1559307_s_at	0.776578	-0.00787261	FALSE
1559336_at	0.804368	0.0813972	FALSE
1559343_at	0.756447	-0.0435223	FALSE
1559382_at	0.673979	-0.0465987	FALSE
1559391_s_at	0.839819	-0.109074	FALSE
1559399_s_at	0.751418	0.270106	FALSE
1559406_at	0.81954	0.13126	FALSE
1559410_at	0.803857	0.0859278	FALSE
1559433_at	0.834646	-0.0397972	FALSE
1559436_x_at	0.816755	0.330846	FALSE
1559444_at	0.851388	0.173424	FALSE
1559467_at	0.736808	0.107626	FALSE
1559481_at	0.781842	0.0768541	FALSE
1559496_at	0.809957	0.101601	FALSE
1559497_at	0.825565	-0.132811	FALSE
1559513_a_at	0.803858	0.195434	FALSE
1559522_at	0.762713	-0.0797341	FALSE
1559524_at	0.79644	-0.0523769	FALSE
1559529_at	0.775512	0.0791426	FALSE
1559530_at	0.77004	-0.391551	FALSE
1559538_at	0.795035	0.0281805	FALSE
1559542_a_at	0.759434	0.0944419	FALSE
1559561_at	0.804424	0.0601649	FALSE
1559582_at	0.79948	0.0823209	FALSE
1559583_at	0.799003	0.0806253	FALSE
1559584_a_at	0.586125	-0.0883828	FALSE
1559585_at	0.518019	-0.0446492	FALSE
1559598_at	0.806689	0.0685162	FALSE
1559607_s_at	0.805492	-0.0324207	FALSE
1559624_at	0.889478	0.146316	FALSE
1559638_at	0.775334	-0.0487326	FALSE
1559652_at	0.735524	0.151773	FALSE
1559658_at	0.802561	0.0692402	FALSE
1559672_a_at	0.840906	0.0145984	FALSE
1559682_at	0.80427	-0.0593158	FALSE
1559691_at	0.804192	0.0184827	FALSE
1559716_at	0.771969	0.0683956	FALSE
1559724_at	0.761166	0.0888014	FALSE
1559746_a_at	0.783854	0.0244534	FALSE
1559765_a_at	0.737771	-0.0504828	FALSE
1559776_at	0.771341	-0.166436	FALSE
1559777_at	0.597567	0.18214	FALSE
1559804_at	0.802674	-0.0430496	FALSE
1559806_at	0.799275	0.0586774	FALSE
1559814_at	0.780481	-0.0603137	FALSE
1559820_at	0.745537	-0.050689	FALSE
1559822_s_at	0.812473	0.261683	FALSE
1559837_at	0.809436	0.214463	FALSE
1559867_at	0.808055	-0.0414132	FALSE
1559870_at	0.80471	0.0951843	FALSE
1559895_x_at	0.891065	0.249442	FALSE
1559921_at	0.786671	-0.0513163	FALSE
1559922_at	0.800638	-0.044257	FALSE
1559926_at	0.817129	0.0421606	FALSE
1559942_at	0.761699	0.395461	FALSE
1559946_s_at	0.813296	0.46925	FALSE
1559949_at	0.838703	0.172476	FALSE
1559954_s_at	0.852843	-0.100956	FALSE
1559980_at	0.73997	0.0666877	FALSE
1559993_at	0.709301	0.0401238	FALSE
1560006_a_at	0.800826	0.0577003	FALSE
1560007_at	0.756924	-0.147926	FALSE
1560011_at	0.802705	-0.136857	FALSE
1560013_at	0.823869	0.122379	FALSE
1560021_at	0.782183	-0.0425298	FALSE
1560060_s_at	0.807379	-0.607077	FALSE
1560068_a_at	0.790982	0.120334	FALSE
1560071_a_at	0.753934	0.118984	FALSE
1560081_at	0.675616	-0.0512844	FALSE
1560089_at	0.82954	0.411605	FALSE
1560116_a_at	0.860434	0.407787	FALSE
1560117_at	0.799802	-0.0257647	FALSE
1560129_at	0.759304	0.0789698	FALSE
1560131_at	0.785662	-0.0421256	FALSE
1560144_at	0.787891	-0.0323586	FALSE
1560153_at	0.805994	-0.0663689	FALSE
1560156_at	0.719626	0.113302	FALSE
1560177_at	0.816959	-0.0697271	FALSE
1560187_at	0.794325	0.0788671	FALSE
1560189_at	0.79563	0.125827	FALSE
1560199_x_at	0.754532	-0.0607936	FALSE
1560204_at	0.828928	-0.0752103	FALSE
1560214_at	0.797974	0.0469743	FALSE
1560222_at	0.745088	0.118089	FALSE
1560258_a_at	0.593863	-0.050867	FALSE
1560265_at	0.797168	-0.0213349	FALSE
1560271_at	0.817178	-0.0585291	FALSE
1560290_at	0.835016	0.0554519	FALSE
1560296_at	0.780374	-0.0663001	FALSE
1560339_s_at	0.80148	-0.124973	FALSE
1560370_x_at	0.865673	0.0936855	FALSE
1560373_a_at	0.803125	0.0666153	FALSE
1560396_at	0.80726	0.561371	FALSE
1560402_at	0.81658	-0.0201301	FALSE
1560412_at	0.78716	0.0567262	FALSE
1560434_x_at	0.813407	-0.0315199	FALSE
1560446_at	0.846196	0.0523001	FALSE
1560474_at	0.803281	0.12069	FALSE
1560476_at	0.714511	0.272081	FALSE
1560525_at	0.780954	-0.0561326	FALSE
1560527_at	0.797494	-0.193074	FALSE
1560537_at	0.80035	0.0988362	FALSE
1560573_at	0.758454	0.00159205	FALSE
1560587_s_at	0.803955	-0.228472	FALSE
1560588_at	0.825779	-0.0719942	FALSE
1560590_s_at	0.797749	0.0849468	FALSE
1560596_at	0.735512	-0.0356638	FALSE
1560625_s_at	0.786101	-0.0261302	FALSE
1560634_a_at	0.800733	0.084142	FALSE
1560637_at	0.642536	0.0997903	FALSE
1560646_at	0.811523	-0.0483777	FALSE
1560652_at	0.805348	0.0894478	FALSE
1560706_at	0.804468	-0.0250451	FALSE
1560716_at	0.912466	0.124326	FALSE
1560723_at	0.802683	0.0612767	FALSE
1560733_at	0.804563	-0.0338972	FALSE
1560735_s_at	0.802471	0.0854696	FALSE
1560738_at	0.8508	-0.0282408	FALSE
1560739_a_at	0.745156	-0.0907559	FALSE
1560746_at	0.812926	0.122454	FALSE
1560753_at	0.687393	-0.0476635	FALSE
1560754_at	0.809285	0.0362224	FALSE
1560767_at	0.654145	0.0572269	FALSE
1560779_a_at	0.81278	0.106483	FALSE
1560812_at	0.81091	-0.00443089	FALSE
1560817_at	0.804057	-0.0678455	FALSE
1560832_at	0.812091	-0.0550286	FALSE
1560838_at	0.809903	-0.0433036	FALSE
1560863_a_at	0.80112	0.0615985	FALSE
1560868_s_at	0.888318	0.0481695	FALSE
1560874_at	0.562944	-0.168617	FALSE
1560887_a_at	0.788447	0.0960926	FALSE
1560897_a_at	0.795109	0.302141	FALSE
1560916_a_at	0.782802	-0.437087	FALSE
1560924_at	0.802786	-0.14394	FALSE
1560932_at	0.835556	0.0298981	FALSE
1560941_a_at	0.798995	0.054587	FALSE
1560944_at	0.798834	0.165398	FALSE
1560958_s_at	0.801512	0.0615945	FALSE
1560959_a_at	0.888593	0.0645386	FALSE
1560981_a_at	0.836049	-0.162312	FALSE
1561017_at	0.785208	-0.0329527	FALSE
1561021_at	0.825973	0.0905996	FALSE
1561042_at	0.813682	0.114348	FALSE
1561052_s_at	0.81309	-0.0419467	FALSE
1561061_at	0.806173	0.129522	FALSE
1561079_at	0.787778	0.0167865	FALSE
1561135_at	0.802928	-0.0591023	FALSE
1561139_at	0.814556	-0.0766374	FALSE
1561143_at	0.790066	0.0790454	FALSE
1561144_at	0.800009	0.0672376	FALSE
1561149_at	0.805053	0	FALSE
1561154_at	0.749554	0.0811788	FALSE
1561169_at	0.585353	-0.0791009	FALSE
1561179_s_at	0.724453	-0.0522214	FALSE
1561194_at	0.887307	0.100661	FALSE
1561206_at	0.813339	-0.0709897	FALSE
1561225_at	0.679593	0.0197851	FALSE
1561249_a_at	0.536302	0.009193	FALSE
1561254_at	0.800619	-0.0508537	FALSE
1561255_at	0.800622	0.102271	FALSE
1561261_at	0.858531	0.0232784	FALSE
1561262_at	0.802974	0.0978432	FALSE
1561286_a_at	0.814246	-0.0660638	FALSE
1561292_at	0.801612	0.0626261	FALSE
1561293_at	0.776061	0.0763047	FALSE
1561324_at	0.805438	-0.0879997	FALSE
1561332_at	0.713565	-0.0599399	FALSE
1561354_at	0.778708	0.0995474	FALSE
1561368_at	0.805246	0.0842052	FALSE
1561389_at	0.819034	0.100068	FALSE
1561401_at	0.791011	0.171992	FALSE
1561407_at	0.82789	-0.0604612	FALSE
1561411_at	0.761348	0.143199	FALSE
1561418_at	0.826333	0.12544	FALSE
1561422_at	0.801194	0.0677459	FALSE
1561424_at	0.756146	0.0443044	FALSE
1561430_s_at	0.800162	0.165862	FALSE
1561445_at	0.79413	-0.105174	FALSE
1561454_at	0.790483	-0.0486806	FALSE
1561467_at	0.803008	0.125579	FALSE
1561474_at	0.656913	0.0765154	FALSE
1561477_at	0.802547	0.0795015	FALSE
[truncated: 16,960 more rows]

## Sheet: Jurkat
Jurkat						Jurkat
All probesets						Top 20
Probeset	Correlation	Marker score	is Marker			Probeset	Correlation	is Marker
1552463_at	0.941705	0.0886119	TRUE			1559584_a_at	0.991952	FALSE
1552711_a_at	0.89973	-0.0656187	TRUE			209286_at	0.991385	TRUE
1552738_a_at	0.89965	0.254679	TRUE			223278_at	0.988829	FALSE
1552887_at	0.953435	0.269621	TRUE			236738_at	0.988555	TRUE
1553252_a_at	0.932086	-0.0487381	TRUE			224583_at	0.986877	FALSE
1553329_at	0.910838	-0.0331495	TRUE			203992_s_at	0.986827	FALSE
1553391_at	0.930012	0.0363831	TRUE			238367_s_at	0.986653	FALSE
1553441_at	0.919182	0.351069	TRUE			1570561_at	0.984222	TRUE
1553504_at	0.914228	0.246883	TRUE			221892_at	0.984022	FALSE
1553529_at	0.931986	0.095573	TRUE			214197_s_at	0.983866	FALSE
1553534_at	0.942202	0.202087	TRUE			225955_at	0.983676	FALSE
1553582_a_at	0.929345	0.27643	TRUE			1561705_at	0.983498	FALSE
1553613_s_at	0.914882	0.268977	TRUE			211985_s_at	0.983439	FALSE
1553706_at	0.940181	0.243272	TRUE			224901_at	0.983035	FALSE
1553967_at	0.952574	0.146514	TRUE			239729_at	0.982329	TRUE
1554086_at	0.934816	0.252972	TRUE			212628_at	0.981933	FALSE
1554469_at	0.90027	0.247322	TRUE			227294_at	0.981213	FALSE
1554538_at	0.959199	0.366916	TRUE			235029_at	0.98121	FALSE
1554557_at	0.924285	0.243199	TRUE			241088_at	0.981079	FALSE
1554633_a_at	0.912559	0.16017	TRUE			215082_at	0.980926	FALSE
1555159_at	0.940156	0.0735904	TRUE
1555241_at	0.936573	0.101042	TRUE
1555289_at	0.932653	0.169218	TRUE
1555348_at	0.931249	0.249812	TRUE
1555351_s_at	0.89563	-0.193367	TRUE
1555390_at	0.937317	0.204931	TRUE
1555447_at	0.922751	0.326203	TRUE
1555522_s_at	0.92242	0.0297364	TRUE
1555594_a_at	0.961151	0.207304	TRUE
1555718_x_at	0.927377	0.21901	TRUE
1555758_a_at	0.942531	0.198246	TRUE
1555858_at	0.933199	0.197046	TRUE
1555893_at	0.934047	0.0649028	TRUE
1555993_at	0.930458	0.122022	TRUE
1556209_at	0.949251	0.573468	TRUE
1556250_at	0.933303	0.177806	TRUE
1556471_at	0.845502	0.283795	TRUE
1556675_s_at	0.938599	0.359225	TRUE
1556824_at	0.95559	0.430202	TRUE
1557433_at	0.930909	-0.0655925	TRUE
1557553_at	0.832244	0.0733506	TRUE
1557857_a_at	0.937924	-0.188682	TRUE
1557945_at	0.911994	-0.0536348	TRUE
1557987_at	0.923406	0.133214	TRUE
1558053_s_at	0.950737	0.245853	TRUE
1558183_at	0.898745	0.0820211	TRUE
1558279_a_at	0.926197	0.0922604	TRUE
1558383_at	0.942098	-0.0193164	TRUE
1558587_at	0.94302	0.222036	TRUE
1558679_at	0.931403	-0.0563912	TRUE
1558692_at	0.941431	0.225692	TRUE
1558801_at	0.925986	0.119661	TRUE
1559287_at	0.927763	0.158196	TRUE
1559291_at	0.901549	-0.0531002	TRUE
1559410_at	0.929834	0.0978297	TRUE
1559814_at	0.93403	0.273565	TRUE
1560265_at	0.934232	0.215108	TRUE
1560446_at	0.741492	0.0610582	TRUE
1560625_s_at	0.936825	0.21516	TRUE
1560753_at	0.917997	0.195508	TRUE
1560754_at	0.926911	0.134326	TRUE
1560932_at	0.896633	0.173335	TRUE
1561079_at	0.921408	0.159577	TRUE
1561556_at	0.845168	0.0791186	TRUE
1561627_at	0.92355	0.097797	TRUE
1561691_at	0.925322	0.155413	TRUE
1561884_at	0.952786	0.131889	TRUE
1562023_at	0.92532	0.106092	TRUE
1562263_at	0.942416	0.0471084	TRUE
1562651_at	0.93195	0.17978	TRUE
1562657_a_at	0.919359	0.241243	TRUE
1562792_at	0.935274	0.0757996	TRUE
1563272_at	0.930111	0.0528832	TRUE
1563854_s_at	0.93289	0.202811	TRUE
1564367_at	0.931822	0.318627	TRUE
1564547_x_at	0.854414	0.0300188	TRUE
1564672_at	0.930494	0.169859	TRUE
1564776_at	0.934464	0.0733179	TRUE
1565242_at	0.961216	0.0276776	TRUE
1565939_at	0.924854	0.000570533	TRUE
1566221_at	0.933232	0.115418	TRUE
1566257_at	0.934181	0.0951057	TRUE
1567031_at	0.951496	0.0885695	TRUE
1568594_s_at	0.925845	0.190582	TRUE
1568605_at	0.906436	0.0648209	TRUE
1568695_s_at	0.940605	0.211337	TRUE
1568955_at	0.948527	0.411853	TRUE
1569713_at	0.931563	-0.00506506	TRUE
1569737_a_at	0.934663	0.267574	TRUE
1570185_at	0.93148	0.258089	TRUE
1570335_at	0.943286	0.0831255	TRUE
1570528_at	0.911039	0.205709	TRUE
1570561_at	0.984222	0.418311	TRUE
160020_at	0.903233	-0.0661755	TRUE
200770_s_at	0.955832	0.355082	TRUE
200771_at	0.941706	0.354002	TRUE
200841_s_at	0.953117	0.163395	TRUE
200859_x_at	0.928134	0.211067	TRUE
200897_s_at	0.941336	0.21913	TRUE
200906_s_at	0.932065	0.190845	TRUE
200940_s_at	0.866092	0.0830378	TRUE
201162_at	0.933522	0.249006	TRUE
201179_s_at	0.921937	0.0252699	TRUE
201380_at	0.965271	0.301703	TRUE
201389_at	0.930825	0.29169	TRUE
201397_at	0.962183	0.216154	TRUE
201455_s_at	0.927639	-0.0673722	TRUE
201647_s_at	0.937039	-0.0468585	TRUE
201790_s_at	0.947481	0.36534	TRUE
201828_x_at	0.958712	0.106713	TRUE
201856_s_at	0.901303	0.209628	TRUE
201910_at	0.91776	0.45377	TRUE
202046_s_at	0.927894	-0.0413508	TRUE
202115_s_at	0.927589	-0.13204	TRUE
202119_s_at	0.928224	0.116979	TRUE
202122_s_at	0.91265	-0.164638	TRUE
202218_s_at	0.930129	0.11445	TRUE
202250_s_at	0.911117	0.0237932	TRUE
202369_s_at	0.913843	0.35211	TRUE
202444_s_at	0.908488	0.183183	TRUE
202459_s_at	0.92108	0.0563306	TRUE
202609_at	0.915394	0.277708	TRUE
202638_s_at	0.954012	0.157946	TRUE
202650_s_at	0.933198	-0.0192585	TRUE
202709_at	0.928501	-0.0526048	TRUE
202745_at	0.902247	0.0355165	TRUE
202784_s_at	0.933342	0.286309	TRUE
202820_at	0.93836	0.213961	TRUE
202834_at	0.944205	0.314109	TRUE
202877_s_at	0.897993	0.385457	TRUE
202924_s_at	0.937608	0.204338	TRUE
202949_s_at	0.895608	0.319403	TRUE
202984_s_at	0.917774	-0.0340168	TRUE
203005_at	0.931737	0.136766	TRUE
203085_s_at	0.929045	0.237874	TRUE
203142_s_at	0.955117	0.0807626	TRUE
203207_s_at	0.911423	0.187693	TRUE
203262_s_at	0.840801	0.0499164	TRUE
203265_s_at	0.93241	-0.0581158	TRUE
203266_s_at	0.929036	0.199045	TRUE
203300_x_at	0.969682	0.267073	TRUE
203422_at	0.940026	0.448282	TRUE
203446_s_at	0.90139	0.14018	TRUE
203466_at	0.871122	-0.0332243	TRUE
203470_s_at	0.913092	0.496845	TRUE
203512_at	0.9361	0.0608513	TRUE
203561_at	0.912055	-0.0234475	TRUE
203586_s_at	0.928842	-0.106383	TRUE
203737_s_at	0.921377	0.109368	TRUE
203777_s_at	0.78797	0.138368	TRUE
203844_at	0.88955	0.0841748	TRUE
203887_s_at	0.916111	0.171172	TRUE
203958_s_at	0.934588	0.124706	TRUE
204024_at	0.941581	0.247811	TRUE
204109_s_at	0.909107	0.294938	TRUE
204112_s_at	0.960995	0.407516	TRUE
204137_at	0.968642	0.320516	TRUE
204262_s_at	0.941142	0.214469	TRUE
204271_s_at	0.938616	-0.0402269	TRUE
204276_at	0.931732	0.0110011	TRUE
204334_at	0.932683	0.443092	TRUE
204473_s_at	0.908789	-0.0662002	TRUE
204519_s_at	0.919439	0.221455	TRUE
204532_x_at	0.929346	0.130274	TRUE
204604_at	0.934366	0.206375	TRUE
204614_at	0.961308	0.575799	TRUE
204702_s_at	0.910565	0.0626819	TRUE
204920_at	0.963784	0.395314	TRUE
204937_s_at	0.926833	0.30103	TRUE
204955_at	0.973771	0.359274	TRUE
204995_at	0.979668	-0.0536602	TRUE
205016_at	0.936782	0.0666699	TRUE
205048_s_at	0.827685	0.195193	TRUE
205098_at	0.931551	-0.0568163	TRUE
205483_s_at	0.924867	0.078614	TRUE
205500_at	0.90133	0.224219	TRUE
205708_s_at	0.964874	0.232046	TRUE
205804_s_at	0.968306	0.268482	TRUE
205855_at	0.95008	0.0403414	TRUE
205862_at	0.936586	-0.00739683	TRUE
205884_at	0.957854	0.143035	TRUE
205898_at	0.945086	0.318492	TRUE
206048_at	0.818434	0.150062	TRUE
206092_x_at	0.94733	0.324321	TRUE
206129_s_at	0.930715	0.134738	TRUE
206140_at	0.932613	0.518303	TRUE
206206_at	0.954904	0.264666	TRUE
206253_at	0.857998	0.24034	TRUE
206307_s_at	0.959289	0.363848	TRUE
206403_at	0.925659	0.262101	TRUE
206417_at	0.931618	0.0683747	TRUE
206519_x_at	0.936149	0.456679	TRUE
206557_at	0.854089	0.181806	TRUE
206586_at	0.929807	0.356887	TRUE
206643_at	0.950601	0.34668	TRUE
206686_at	0.943771	0.414611	TRUE
206715_at	0.953222	0.392862	TRUE
206806_at	0.911754	0.152623	TRUE
206846_s_at	0.931461	0.295482	TRUE
206849_at	0.925652	0.243308	TRUE
206919_at	0.93374	0.162788	TRUE
206943_at	0.882479	0.149216	TRUE
206968_s_at	0.936429	0.15943	TRUE
207039_at	0.946413	0.25556	TRUE
207075_at	0.925743	0.282952	TRUE
207076_s_at	0.930537	0.546597	TRUE
207152_at	0.930339	0.148593	TRUE
207163_s_at	0.930793	-0.0513488	TRUE
207198_s_at	0.90826	0.0998815	TRUE
207250_at	0.932292	-0.0208544	TRUE
207408_at	0.930733	0.308739	TRUE
207606_s_at	0.937989	0.257051	TRUE
207716_at	0.896478	-0.0390915	TRUE
207772_s_at	0.821211	0.202962	TRUE
207840_at	0.937228	0.348508	TRUE
207973_x_at	0.931318	0.0102185	TRUE
208072_s_at	0.928028	0.1526	TRUE
208174_x_at	0.94484	0.307231	TRUE
208811_s_at	0.947459	-0.109773	TRUE
208829_at	0.924858	-0.214917	TRUE
208844_at	0.882406	0.158732	TRUE
208925_at	0.958483	0.268328	TRUE
208949_s_at	0.915925	0.503858	TRUE
209029_at	0.922622	0.040387	TRUE
209263_x_at	0.940229	0.320769	TRUE
209275_s_at	0.933252	0.19048	TRUE
209286_at	0.991385	0.399943	TRUE
209321_s_at	0.935551	0.241449	TRUE
209344_at	0.858346	0.318695	TRUE
209420_s_at	0.931036	0.102643	TRUE
209442_x_at	0.890546	-0.0601919	TRUE
209575_at	0.879794	0.156563	TRUE
209706_at	0.958234	0.0438384	TRUE
209732_at	0.929822	0.851382	TRUE
209734_at	0.947201	0.0676476	TRUE
209802_at	0.93239	0.0831418	TRUE
209839_at	0.931015	0.13933	TRUE
209875_s_at	0.942115	0.17398	TRUE
209905_at	0.942587	0.706905	TRUE
209934_s_at	0.961816	0.150671	TRUE
210020_x_at	0.924681	-0.10671	TRUE
210034_s_at	0.926446	0.126124	TRUE
210044_s_at	0.932722	0.178315	TRUE
210218_s_at	0.913015	0.401727	TRUE
210357_s_at	0.934831	-0.0677461	TRUE
210612_s_at	0.948947	0.232158	TRUE
210629_x_at	0.939459	0.368261	TRUE
210739_x_at	0.933378	0.169365	TRUE
210783_x_at	0.943199	0.396614	TRUE
210796_x_at	0.925833	0.166556	TRUE
210816_s_at	0.930088	-0.00137181	TRUE
210830_s_at	0.850819	0.185136	TRUE
210846_x_at	0.952439	0.270404	TRUE
210873_x_at	0.934465	0.154692	TRUE
210879_s_at	0.947647	0.338823	TRUE
210910_s_at	0.950322	0.111546	TRUE
211014_s_at	0.930942	-0.0132295	TRUE
211067_s_at	0.943743	0.37451	TRUE
211103_at	0.960909	0.504742	TRUE
211302_s_at	0.933662	-0.0481909	TRUE
211342_x_at	0.935178	-0.0555679	TRUE
211474_s_at	0.920217	0.164278	TRUE
211512_s_at	0.940815	0.441944	TRUE
211572_s_at	0.749496	0.176563	TRUE
211590_x_at	0.93252	0.0769619	TRUE
211732_x_at	0.858804	0.198984	TRUE
211792_s_at	0.925114	0.311072	TRUE
211814_s_at	0.904532	0.140299	TRUE
211964_at	0.93352	0.41871	TRUE
212126_at	0.870927	-0.115637	TRUE
212167_s_at	0.943969	-0.145096	TRUE
212257_s_at	0.930406	-0.0445453	TRUE
212311_at	0.941488	0.202229	TRUE
212337_at	0.717087	0.0191061	TRUE
212496_s_at	0.975439	-0.0289911	TRUE
212567_s_at	0.883788	0.0817962	TRUE
212657_s_at	0.954212	0.278291	TRUE
212684_at	0.939379	0.309883	TRUE
212698_s_at	0.945655	0.21873	TRUE
212703_at	0.931441	0.320942	TRUE
212912_at	0.777772	0.179794	TRUE
212916_at	0.90252	0.198384	TRUE
213056_at	0.891388	0.319685	TRUE
213061_s_at	0.920629	0.23744	TRUE
213107_at	0.934678	-0.0129025	TRUE
213109_at	0.931843	0.230751	TRUE
213147_at	0.916942	0.488938	TRUE
213193_x_at	0.931942	0.22015	TRUE
213196_at	0.944965	0.302539	TRUE
213222_at	0.921626	0.327293	TRUE
213260_at	0.937778	0.234015	TRUE
213353_at	0.939772	0.0722348	TRUE
213384_x_at	0.925367	0.0502469	TRUE
213396_s_at	0.894227	0.0960532	TRUE
213478_at	0.936194	0.410396	TRUE
213496_at	0.677067	0.0814706	TRUE
213508_at	0.932326	0.0157911	TRUE
213514_s_at	0.909577	-0.0648482	TRUE
213697_at	0.931395	0.130446	TRUE
213785_at	0.927633	0.161662	TRUE
213836_s_at	0.932879	0.185219	TRUE
213861_s_at	0.81175	0.213813	TRUE
213907_at	0.936409	0.104197	TRUE
213919_at	0.94691	-0.0425903	TRUE
213959_s_at	0.698588	0.27999	TRUE
214017_s_at	0.963061	0.211412	TRUE
214054_at	0.953562	0.457695	TRUE
214104_at	0.880196	0.0659662	TRUE
214151_s_at	0.937453	0.196572	TRUE
214153_at	0.938098	0.00363229	TRUE
214180_at	0.95475	0.461326	TRUE
214606_at	0.927254	0.0812459	TRUE
214651_s_at	0.934649	0.671317	TRUE
214663_at	0.885903	-0.169835	TRUE
214693_x_at	0.879756	0.250894	TRUE
214703_s_at	0.952037	0.259509	TRUE
214798_at	0.927132	0.070012	TRUE
214843_s_at	0.948964	0.380238	TRUE
214875_x_at	0.951189	0.255715	TRUE
214920_at	0.949712	0.0881424	TRUE
214923_at	0.932546	0.0459261	TRUE
215084_s_at	0.886164	0.295802	TRUE
215170_s_at	0.881562	0.118005	TRUE
215214_at	0.927839	-0.0128271	TRUE
215232_at	0.934069	0.162734	TRUE
215281_x_at	0.9156	0.0790429	TRUE
215358_x_at	0.865197	0.330786	TRUE
215412_x_at	0.904151	0.0728958	TRUE
215457_at	0.927289	0.121172	TRUE
215468_at	0.926159	0.110492	TRUE
215548_s_at	0.884959	0.123784	TRUE
215984_s_at	0.85606	0.070222	TRUE
216004_s_at	0.796019	0.132108	TRUE
216012_at	0.867767	0.0714266	TRUE
216061_x_at	0.945386	0.327838	TRUE
216159_s_at	0.936231	0.0973454	TRUE
216202_s_at	0.921022	0.382221	TRUE
216299_s_at	0.936426	0.22041	TRUE
216336_x_at	0.944075	0.407494	TRUE
216368_s_at	0.936349	0.0624038	TRUE
216620_s_at	0.927106	0.582434	TRUE
216669_at	0.93163	0.176597	TRUE
216719_s_at	0.929435	0.111051	TRUE
216735_x_at	0.96761	0.209904	TRUE
216756_at	0.954366	0.277989	TRUE
216778_s_at	0.943614	0.0846682	TRUE
216950_s_at	0.896284	0.327019	TRUE
217009_at	0.753748	0.172412	TRUE
217117_x_at	0.921847	0.34529	TRUE
217176_s_at	0.93395	0.0609239	TRUE
217253_at	0.935807	0.0815127	TRUE
217348_x_at	0.864697	-0.054897	TRUE
217367_s_at	0.934081	0.0914399	TRUE
217388_s_at	0.951691	0.170385	TRUE
217419_x_at	0.942532	0.065397	TRUE
217484_at	0.917787	-0.0573183	TRUE
217487_x_at	0.699324	0.0359554	TRUE
217503_at	0.924847	-0.0286414	TRUE
217775_s_at	0.903408	0.103282	TRUE
218030_at	0.909646	0.234707	TRUE
218035_s_at	0.925895	0.200465	TRUE
218154_at	0.932426	0.207187	TRUE
218175_at	0.950044	0.308708	TRUE
218273_s_at	0.929447	0.205515	TRUE
218332_at	0.937365	0.766208	TRUE
218373_at	0.875381	-0.0582778	TRUE
218431_at	0.938714	0.303895	TRUE
218516_s_at	0.902469	0.345803	TRUE
218667_at	0.931577	0.1788	TRUE
218758_s_at	0.926921	0.0209023	TRUE
218786_at	0.974417	0.199536	TRUE
218895_at	0.88703	0.190004	TRUE
218898_at	0.965211	0.230016	TRUE
219049_at	0.902368	0.281295	TRUE
219195_at	0.920303	0.246258	TRUE
219257_s_at	0.933446	0.303133	TRUE
219259_at	0.939411	0.395178	TRUE
219280_at	0.938862	0.410457	TRUE
219386_s_at	0.930365	0.358464	TRUE
219409_at	0.844747	0.114174	TRUE
219410_at	0.930638	0.230169	TRUE
219463_at	0.923702	0.572241	TRUE
219494_at	0.972517	0.348921	TRUE
219503_s_at	0.928254	0.0398928	TRUE
219505_at	0.926442	0.521097	TRUE
219571_s_at	0.935394	0.154702	TRUE
219622_at	0.930891	0.467166	TRUE
219694_at	0.933535	0.276268	TRUE
219697_at	0.952155	0.545153	TRUE
219792_at	0.935543	0.204572	TRUE
219817_at	0.925063	0.0779955	TRUE
219860_at	0.929916	0.029834	TRUE
219890_at	0.943393	0.452992	TRUE
220137_at	0.860835	0.30962	TRUE
220189_s_at	0.950069	0.236938	TRUE
220207_at	0.929497	-0.125568	TRUE
220331_at	0.932495	0.660385	TRUE
220358_at	0.955976	0.352077	TRUE
220446_s_at	0.940202	0.132669	TRUE
220467_at	0.93673	0.182364	TRUE
220491_at	0.940339	0.0624866	TRUE
220550_at	0.926067	0.133836	TRUE
220565_at	0.956346	0.064988	TRUE
220712_at	0.911715	0.0882998	TRUE
220885_s_at	0.90736	0.214753	TRUE
221031_s_at	0.934367	0.446208	TRUE
221052_at	0.91191	0.209085	TRUE
221081_s_at	0.924084	0.426547	TRUE
221094_s_at	0.908626	0.525439	TRUE
221168_at	0.93835	0.213422	TRUE
221176_x_at	0.869283	-0.126196	TRUE
221213_s_at	0.936246	0.146905	TRUE
221307_at	0.940284	0.209228	TRUE
221435_x_at	0.931606	-0.038186	TRUE
221564_at	0.939809	0.206562	TRUE
221581_s_at	0.922251	0.179469	TRUE
221704_s_at	0.931845	0.0859627	TRUE
221814_at	0.957376	0.366223	TRUE
221822_at	0.91866	-0.077572	TRUE
221841_s_at	0.932927	0.188251	TRUE
221855_at	0.922628	0.15005	TRUE
222061_at	0.92291	0.120868	TRUE
222116_s_at	0.881251	0.304334	TRUE
222259_s_at	0.887849	0.0686454	TRUE
222269_at	0.933237	0.329865	TRUE
222382_x_at	0.942412	-0.117268	TRUE
222480_at	0.935674	0.114516	TRUE
222496_s_at	0.882932	0.266762	TRUE
222569_at	0.970311	0.280319	TRUE
222572_at	0.913847	0.344624	TRUE
222625_s_at	0.914864	0.226047	TRUE
222798_at	0.91962	0.250581	TRUE
222815_at	0.947413	0.350356	TRUE
222830_at	0.932729	0.23458	TRUE
222835_at	0.932988	0.00469026	TRUE
222902_s_at	0.92371	0.175471	TRUE
223115_at	0.940231	-0.0471219	TRUE
223129_x_at	0.930932	-0.0845534	TRUE
223274_at	0.92794	0.270102	TRUE
223392_s_at	0.949786	0.50227	TRUE
223393_s_at	0.979132	0.400791	TRUE
223433_at	0.938057	0.179098	TRUE
223503_at	0.950412	0.34916	TRUE
223590_at	0.950295	0.266176	TRUE
223640_at	0.947825	0.376304	TRUE
223698_at	0.938539	0.131254	TRUE
223769_x_at	0.919169	0.191519	TRUE
224182_x_at	0.919739	0.298155	TRUE
224365_s_at	0.839984	0.0652513	TRUE
224444_s_at	0.931579	0.0222313	TRUE
224477_s_at	0.923496	0.151727	TRUE
224687_at	0.91142	0.103699	TRUE
224817_at	0.934139	0.234816	TRUE
224908_s_at	0.881414	0.212371	TRUE
224920_x_at	0.943197	0.261391	TRUE
224923_at	0.932189	0.0507422	TRUE
224987_at	0.926534	0.218838	TRUE
225009_at	0.932902	0.167722	TRUE
225056_at	0.942279	0.442927	TRUE
225059_at	0.927109	0.338829	TRUE
225078_at	0.934403	0.393744	TRUE
225085_at	0.931259	0.258024	TRUE
225097_at	0.905263	0.111473	TRUE
225144_at	0.923464	0.281098	TRUE
225146_at	0.917011	0.377946	TRUE
225185_at	0.941711	0.363744	TRUE
225308_s_at	0.933149	0.0422522	TRUE
225373_at	0.958873	0.105797	TRUE
225408_at	0.945726	0.261915	TRUE
225446_at	0.929575	0.325858	TRUE
225478_at	0.927643	0.172664	TRUE
225532_at	0.930312	0.38972	TRUE
225550_at	0.952366	0.031953	TRUE
225559_at	0.930992	0.143945	TRUE
225579_at	0.834127	0.231333	TRUE
225676_s_at	0.926308	-0.00662986	TRUE
225703_at	0.928663	-0.12658	TRUE
225724_at	0.936354	0.205497	TRUE
225829_at	0.861518	0.230685	TRUE
225922_at	0.93088	0.216659	TRUE
225939_at	0.86651	0.237933	TRUE
225940_at	0.942754	0.222117	TRUE
226034_at	0.964698	0.296917	TRUE
226063_at	0.952721	0.42225	TRUE
226136_at	0.912598	-0.0603184	TRUE
226142_at	0.928668	0.105444	TRUE
226163_at	0.929893	-0.0366742	TRUE
226212_s_at	0.917364	0.0878634	TRUE
226229_s_at	0.935925	-0.151234	TRUE
226234_at	0.922089	0.0821896	TRUE
226270_at	0.948222	-0.113549	TRUE
226274_at	0.942273	0.22471	TRUE
226376_at	0.92782	0.0353069	TRUE
226388_at	0.954217	0.292662	TRUE
226437_at	0.933278	0.0810726	TRUE
226446_at	0.948718	0.38018	TRUE
226448_at	0.907217	0.188275	TRUE
226480_at	0.947707	0.270332	TRUE
226485_at	0.908011	0.237594	TRUE
226497_s_at	0.927823	0.15212	TRUE
226534_at	0.92556	0.160638	TRUE
226589_at	0.925242	-0.031849	TRUE
226603_at	0.949286	0.2873	TRUE
226624_at	0.908896	0.310444	TRUE
226736_at	0.931898	0.301697	TRUE
226745_at	0.907845	0.0868909	TRUE
226770_at	0.931407	0.0834249	TRUE
226847_at	0.920419	0.0610368	TRUE
226907_at	0.943554	0.375523	TRUE
226972_s_at	0.932904	0.187326	TRUE
227001_at	0.922271	0.102667	TRUE
227016_at	0.928901	0.258361	TRUE
227036_at	0.942014	0.199018	TRUE
227135_at	0.931367	0.402744	TRUE
227172_at	0.925313	0.115145	TRUE
227191_at	0.925991	-0.0553534	TRUE
227195_at	0.946213	0.126247	TRUE
227207_x_at	0.944385	0.317219	TRUE
227243_s_at	0.931029	0.112012	TRUE
227262_at	0.875107	0.405469	TRUE
227290_at	0.932224	0.349151	TRUE
227445_at	0.95965	-0.127894	TRUE
227513_s_at	0.93283	0.368811	TRUE
227532_at	0.944866	0.207693	TRUE
227609_at	0.941376	0.0465346	TRUE
227629_at	0.929846	0.0675591	TRUE
227641_at	0.938022	0.282801	TRUE
227817_at	0.910737	0.13053	TRUE
227843_at	0.932609	0.0452617	TRUE
227881_s_at	0.929743	0.00383842	TRUE
227891_s_at	0.820083	0.0907563	TRUE
227949_at	0.931124	0.426701	TRUE
227963_at	0.940463	0.29877	TRUE
227999_at	0.93314	-0.0447848	TRUE
228043_at	0.932668	0.0606168	TRUE
228067_at	0.946593	0.493349	TRUE
228121_at	0.926135	0.0746634	TRUE
228168_at	0.920019	0.270712	TRUE
228200_at	0.876759	-0.0394249	TRUE
228268_at	0.929082	0.0860147	TRUE
228391_at	0.962832	0.273507	TRUE
228485_s_at	0.966374	0.248227	TRUE
228685_at	0.927696	0.11638	TRUE
228772_at	0.933677	0.125275	TRUE
228831_s_at	0.960405	0.378071	TRUE
228907_at	0.906266	-0.0873124	TRUE
229016_s_at	0.931807	0.26147	TRUE
229048_at	0.940749	0.24068	TRUE
229231_at	0.932127	0.0250482	TRUE
229247_at	0.946425	0.197647	TRUE
229278_at	0.932677	0.328285	TRUE
229315_at	0.879502	0.211606	TRUE
229437_at	0.949064	0.513555	TRUE
229517_at	0.940283	0.387576	TRUE
229596_at	0.912347	0.303672	TRUE
229743_at	0.945595	0.519227	TRUE
229784_at	0.922231	0.0490825	TRUE
229798_s_at	0.963209	0.452206	TRUE
229893_at	0.952832	0.494817	TRUE
229906_at	0.931516	-0.0862616	TRUE
230012_at	0.929204	0.135499	TRUE
230036_at	0.940114	0.0906031	TRUE
230065_at	0.925353	0.247411	TRUE
230125_at	0.916585	0.0190527	TRUE
230131_x_at	0.950593	-0.0967965	TRUE
230175_s_at	0.934454	0.00722484	TRUE
230293_at	0.886796	0.18279	TRUE
230444_at	0.868843	0.0189769	TRUE
230560_at	0.944965	-0.0440877	TRUE
230593_at	0.923985	0.211825	TRUE
230611_at	0.900915	0.273432	TRUE
230616_at	0.931717	0.154083	TRUE
230645_at	0.908213	0.610105	TRUE
230649_at	0.958077	0.302665	TRUE
230666_at	0.950626	0.297234	TRUE
230670_at	0.873908	0.156437	TRUE
230708_at	0.885336	0.116534	TRUE
230742_at	0.941872	0.281033	TRUE
230746_s_at	0.922585	0.0724092	TRUE
230747_s_at	0.935732	0.289511	TRUE
230832_at	0.929736	0.0320478	TRUE
230873_at	0.842952	0.170597	TRUE
230897_at	0.951009	0.204369	TRUE
230933_at	0.928018	0.0819195	TRUE
230934_at	0.933931	0.184213	TRUE
231034_s_at	0.935132	0.166186	TRUE
231040_at	0.919863	0.24717	TRUE
231118_at	0.942193	0.410258	TRUE
231163_at	0.934863	0.194874	TRUE
231167_at	0.930099	0.0896897	TRUE
231233_at	0.909472	-0.0409526	TRUE
231240_at	0.927442	-0.0653484	TRUE
231298_at	0.89344	-0.232	TRUE
231343_at	0.940857	0.0812515	TRUE
231388_at	0.770023	0.0484242	TRUE
231411_at	0.886802	-0.0200855	TRUE
231487_at	0.924937	0.405217	TRUE
231521_at	0.92018	0.265108	TRUE
231625_at	0.946952	0.153118	TRUE
231786_at	0.936193	0.336584	TRUE
231842_at	0.904685	0.298758	TRUE
231845_at	0.931042	-0.129514	TRUE
231846_at	0.931436	0.520554	TRUE
231868_at	0.928996	-0.0090023	TRUE
231885_at	0.937213	0.244852	TRUE
231926_at	0.940774	0.138225	TRUE
231975_s_at	0.889691	0.216523	TRUE
232024_at	0.926668	0.213769	TRUE
232148_at	0.941016	0.260678	TRUE
232197_x_at	0.947663	0.253651	TRUE
232207_at	0.931085	0.101351	TRUE
232231_at	0.930082	0.0692467	TRUE
232239_at	0.94087	0.169509	TRUE
232388_at	0.927507	0.360162	TRUE
232538_at	0.926665	0.172852	TRUE
232577_at	0.947908	0.128806	TRUE
232686_at	0.962565	0.459319	TRUE
232687_at	0.965624	0.319533	TRUE
232689_at	0.940218	0.0953459	TRUE
232814_x_at	0.888294	-0.278746	TRUE
232872_at	0.821525	0.116286	TRUE
233020_at	0.940868	0.193436	TRUE
233116_at	0.946849	0.488938	TRUE
233224_at	0.863704	-0.0169017	TRUE
233455_at	0.934227	0.0712879	TRUE
233559_s_at	0.939917	0.278219	TRUE
233644_at	0.942052	0.0742891	TRUE
233772_at	0.93645	0.105579	TRUE
233819_s_at	0.935242	0.0748355	TRUE
233982_x_at	0.910333	0.0770014	TRUE
234042_at	0.932307	0.161514	TRUE
234216_at	0.928834	0.32046	TRUE
234440_at	0.941796	-0.0466229	TRUE
234517_at	0.929346	0.238588	TRUE
234562_x_at	0.913721	0.189368	TRUE
234946_at	0.948378	0.193937	TRUE
234988_at	0.914084	-0.0766457	TRUE
235028_at	0.775564	0.310231	TRUE
235081_x_at	0.931459	0.405517	TRUE
235109_at	0.875633	0.336369	TRUE
235110_at	0.932844	0.18814	TRUE
235134_at	0.932263	0.017143	TRUE
235237_at	0.945974	0.054496	TRUE
235275_at	0.941497	0.30722	TRUE
235334_at	0.939427	0.188935	TRUE
235408_x_at	0.968634	0.335952	TRUE
235414_at	0.760458	0.256734	TRUE
235441_at	0.933128	0.0467133	TRUE
235452_at	0.941073	0.131107	TRUE
235464_at	0.928294	0.203484	TRUE
235525_at	0.930751	0.390404	TRUE
235564_at	0.930048	0.0690535	TRUE
235594_at	0.923789	0.0861029	TRUE
235613_at	0.924969	-0.098918	TRUE
235658_at	0.928539	-0.0138847	TRUE
235878_at	0.924487	0.255075	TRUE
235886_at	0.925584	0.13475	TRUE
236035_at	0.922521	0.0111733	TRUE
236042_at	0.930656	0.0649332	TRUE
236046_at	0.925618	0.0375011	TRUE
236059_at	0.924228	-0.088988	TRUE
236165_at	0.916362	-0.0572326	TRUE
236172_at	0.970229	0.362765	TRUE
236270_at	0.864826	0.131126	TRUE
236377_at	0.932811	0.214116	TRUE
236417_at	0.92728	0.139545	TRUE
236449_at	0.912221	0.215709	TRUE
236453_at	0.937513	0.114982	TRUE
236468_at	0.940664	0.225975	TRUE
236520_at	0.903503	0.0717725	TRUE
236613_at	0.926922	0.0544455	TRUE
236672_at	0.929943	0.0384295	TRUE
236704_at	0.922382	-0.0677193	TRUE
236738_at	0.988555	0.47655	TRUE
236778_at	0.871142	0.273287	TRUE
236799_at	0.929235	0.0758441	TRUE
237165_at	0.920286	0.187964	TRUE
237184_at	0.66749	-0.0433612	TRUE
237252_at	0.895321	0.194405	TRUE
237544_at	0.930903	0.0794434	TRUE
237597_at	0.93188	0.211278	TRUE
237788_at	0.917047	0.0892204	TRUE
237817_at	0.931394	0.351241	TRUE
238014_at	0.909897	-0.0137669	TRUE
238086_at	0.933937	0.0812115	TRUE
238114_at	0.954522	0.137255	TRUE
238127_at	0.84293	0.302914	TRUE
238155_at	0.8813	0.0822788	TRUE
238224_at	0.833422	0.0790002	TRUE
238299_at	0.931491	0.151059	TRUE
238493_at	0.942782	0.0966316	TRUE
238509_at	0.92515	-0.0257907	TRUE
238510_at	0.930926	-0.348259	TRUE
238513_at	0.946368	0.0923372	TRUE
238559_at	0.925305	0.203845	TRUE
238647_at	0.935305	0.113382	TRUE
238669_at	0.906928	0.451361	TRUE
238760_at	0.932059	0.335528	TRUE
238878_at	0.944024	0.278971	TRUE
238903_at	0.818905	0.295972	TRUE
239033_at	0.853812	0.00539449	TRUE
239056_at	0.918656	0.0960775	TRUE
239190_at	0.922337	0.0770109	TRUE
239333_x_at	0.896349	-0.0824428	TRUE
239340_at	0.912418	0.473689	TRUE
239358_at	0.947327	0.307794	TRUE
239371_at	0.934004	0.0503398	TRUE
239427_at	0.781929	0.0674139	TRUE
239678_at	0.76653	0.0445887	TRUE
239687_at	0.936551	0.197581	TRUE
239697_x_at	0.916543	0.0778125	TRUE
239729_at	0.982329	0.109386	TRUE
239834_at	0.926176	-0.0641817	TRUE
239900_x_at	0.903872	-0.0584076	TRUE
239963_at	0.932143	0.298518	TRUE
239989_at	0.939198	0.254067	TRUE
240106_at	0.689918	0.0490817	TRUE
240131_at	0.939308	0.181653	TRUE
240190_at	0.841512	0.0418507	TRUE
240239_at	0.932683	0.198968	TRUE
240240_at	0.930969	0.226123	TRUE
240264_at	0.924522	-0.0521667	TRUE
240310_at	0.919843	0.105485	TRUE
240442_at	0.944571	0.193894	TRUE
240573_at	0.941267	0.269596	TRUE
240971_x_at	0.959222	0.0669834	TRUE
241027_at	0.922248	0.268643	TRUE
241091_at	0.927487	0.226146	TRUE
241193_at	0.920785	0.193626	TRUE
241218_at	0.902981	0.0985759	TRUE
241294_at	0.929424	-0.0353906	TRUE
241353_s_at	0.966286	0.506567	TRUE
241443_at	0.940117	0.238181	TRUE
241472_at	0.902063	-0.0404351	TRUE
241490_s_at	0.920193	0.165163	TRUE
241515_at	0.960497	0.0764119	TRUE
241528_at	0.879106	0.106693	TRUE
241627_x_at	0.932174	0.26971	TRUE
241678_at	0.836711	0.211689	TRUE
241768_at	0.933454	0.269651	TRUE
241779_at	0.713575	0.0117627	TRUE
241832_at	0.911597	0.0411972	TRUE
241906_at	0.844733	0.123757	TRUE
241919_x_at	0.930471	-0.0392049	TRUE
242013_at	0.929773	0.0768611	TRUE
242051_at	0.933487	0.142129	TRUE
242224_at	0.904332	0.257186	TRUE
242250_at	0.932352	0.170562	TRUE
242255_at	0.929907	0.14995	TRUE
242375_x_at	0.931163	-0.0258012	TRUE
242451_x_at	0.921385	0.239361	TRUE
242501_at	0.94104	-0.267782	TRUE
242531_at	0.919692	0.169526	TRUE
242533_at	0.931499	0.0623363	TRUE
242608_x_at	0.895569	-0.195952	TRUE
242638_at	0.930861	0.187098	TRUE
242700_at	0.793455	0.254072	TRUE
242715_at	0.948218	0.599114	TRUE
242719_at	0.92958	-0.0581286	TRUE
242822_at	0.925079	0.451063	TRUE
242876_at	0.94063	0.324436	TRUE
242949_x_at	0.915974	0.127983	TRUE
242990_at	0.92835	0.226457	TRUE
243118_at	0.910235	-0.0521713	TRUE
243299_at	0.891918	0.114331	TRUE
243417_at	0.845304	0.110312	TRUE
243521_at	0.708558	0.115063	TRUE
243541_at	0.93801	0.390972	TRUE
243631_at	0.937032	-0.0739478	TRUE
243814_at	0.931244	0.222677	TRUE
243912_x_at	0.934132	0.285154	TRUE
244042_x_at	0.689141	0.319298	TRUE
244068_at	0.930678	-0.055307	TRUE
244354_at	0.932623	0.164716	TRUE
244569_at	0.934662	0.228953	TRUE
244597_at	0.952107	-0.0967766	TRUE
244640_at	0.879978	0.308081	TRUE
244650_at	0.95479	0.210798	TRUE
32540_at	0.927292	0.14345	TRUE
32836_at	0.93726	0.158859	TRUE
34726_at	0.929317	0.1801	TRUE
37117_at	0.925756	0.0694766	TRUE
44822_s_at	0.933018	0.0348947	TRUE
46947_at	0.929594	0.159952	TRUE
47560_at	0.926866	0.318409	TRUE
57539_at	0.923369	0.185145	TRUE
58367_s_at	0.929078	0.328452	TRUE
59631_at	0.947459	0.169509	TRUE
64371_at	0.911636	-0.0497902	TRUE
64408_s_at	0.928075	0.277563	TRUE
64883_at	0.960226	0.220669	TRUE
65718_at	0.943401	0.511865	TRUE
1007_s_at	0.94389	-0.0559335	FALSE
1053_at	0.939032	0.00555256	FALSE
1255_g_at	0.937954	-0.0451981	FALSE
1294_at	0.928609	0.0912397	FALSE
1316_at	0.919799	-0.0627356	FALSE
1405_i_at	0.91992	0.429276	FALSE
1494_f_at	0.928976	0.162208	FALSE
1552256_a_at	0.931991	0.0258456	FALSE
1552257_a_at	0.916122	-0.377513	FALSE
1552263_at	0.967876	-0.07965	FALSE
1552272_a_at	0.855891	0.155244	FALSE
1552274_at	0.923629	-0.105373	FALSE
1552275_s_at	0.941899	0.174901	FALSE
1552277_a_at	0.93647	-0.238323	FALSE
1552286_at	0.935191	-0.132154	FALSE
1552287_s_at	0.934155	-0.249408	FALSE
1552291_at	0.898472	-0.353371	FALSE
1552302_at	0.919253	-0.0749399	FALSE
1552306_at	0.924768	-0.113821	FALSE
1552307_a_at	0.960672	0.0342313	FALSE
1552310_at	0.947785	-0.220976	FALSE
1552312_a_at	0.889991	-0.0690596	FALSE
1552314_a_at	0.689176	0.101712	FALSE
1552318_at	0.922491	-0.0595751	FALSE
1552329_at	0.926733	-0.0605133	FALSE
1552330_at	0.898906	-0.052242	FALSE
1552334_at	0.918033	0.198328	FALSE
1552344_s_at	0.931178	-0.114884	FALSE
1552347_at	0.938562	-0.233192	FALSE
1552362_a_at	0.931242	-0.0949292	FALSE
1552364_s_at	0.932594	-0.0649905	FALSE
1552365_at	0.853891	-0.0604475	FALSE
1552368_at	0.745641	-0.0671703	FALSE
1552370_at	0.930923	0.0448436	FALSE
1552373_s_at	0.900814	0.0442945	FALSE
1552386_at	0.947046	0.0838141	FALSE
1552398_a_at	0.962573	0.355602	FALSE
1552399_a_at	0.923688	0.0879582	FALSE
1552400_a_at	0.882746	-0.0275256	FALSE
1552410_at	0.931929	0.0214709	FALSE
1552419_s_at	0.940451	0.104183	FALSE
1552423_at	0.940574	0.0122402	FALSE
1552426_a_at	0.923789	-0.397712	FALSE
1552427_at	0.915389	-0.0736131	FALSE
1552430_at	0.923072	0.0795279	FALSE
1552438_a_at	0.936851	-0.00609542	FALSE
1552458_at	0.700451	0.0985273	FALSE
1552466_x_at	0.924099	0.0842628	FALSE
1552472_a_at	0.963193	-0.173688	FALSE
1552482_at	0.889808	-0.0676502	FALSE
1552497_a_at	0.908438	0.0852871	FALSE
1552509_a_at	0.937046	0.0592524	FALSE
1552520_at	0.925034	0.131476	FALSE
1552522_at	0.939586	0.192703	FALSE
1552536_at	0.940884	0.0740881	FALSE
1552541_at	0.908163	-0.0847827	FALSE
1552548_at	0.929846	0.278	FALSE
1552553_a_at	0.937276	-0.0334635	FALSE
1552582_at	0.92982	-0.0561015	FALSE
1552583_s_at	0.925787	0.0253609	FALSE
1552584_at	0.940417	0.00193604	FALSE
1552585_s_at	0.934971	0.0746672	FALSE
1552587_at	0.929667	-0.0591588	FALSE
1552607_at	0.903939	-0.0236941	FALSE
1552609_s_at	0.921562	-0.0193424	FALSE
1552610_a_at	0.850623	-0.0510632	FALSE
1552612_at	0.930168	-0.104632	FALSE
1552617_a_at	0.924376	-0.279945	FALSE
1552619_a_at	0.943414	0.266244	FALSE
1552621_at	0.910122	0.177295	FALSE
1552625_a_at	0.915054	-0.0311487	FALSE
1552628_a_at	0.934081	0.325093	FALSE
1552633_at	0.929296	-0.109838	FALSE
1552634_a_at	0.927308	0.0908887	FALSE
1552644_a_at	0.926322	0.0690919	FALSE
1552652_at	0.899307	0.103695	FALSE
1552664_at	0.947457	0.254286	FALSE
1552694_at	0.870631	0.147799	FALSE
1552695_a_at	0.840049	0.0800848	FALSE
1552727_s_at	0.928455	0.00830291	FALSE
1552733_at	0.941034	0.0954975	FALSE
1552735_at	0.824999	0.0937506	FALSE
1552736_a_at	0.92726	-0.0394822	FALSE
1552739_s_at	0.93973	0.0669469	FALSE
1552742_at	0.958473	0.21803	FALSE
1552747_a_at	0.927796	-0.0604873	FALSE
1552752_a_at	0.935545	0.0081765	FALSE
1552754_a_at	0.921603	0.0625456	FALSE
1552763_at	0.710274	0.0972409	FALSE
1552769_at	0.943187	-0.0626922	FALSE
1552773_at	0.949059	-0.00415541	FALSE
1552788_a_at	0.931325	0.0872239	FALSE
1552790_a_at	0.910553	-0.286308	FALSE
1552797_s_at	0.926516	-0.0260601	FALSE
1552801_at	0.926826	0.126929	FALSE
1552804_a_at	0.928887	-0.0165373	FALSE
1552807_a_at	0.863871	-0.0686328	FALSE
1552809_at	0.916754	0.0265056	FALSE
1552816_at	0.91768	0.0228338	FALSE
1552822_at	0.910058	0.0734063	FALSE
1552827_s_at	0.933913	0.209206	FALSE
1552829_at	0.929963	-0.0474903	FALSE
1552841_s_at	0.938841	0.0557667	FALSE
1552863_a_at	0.935157	0.406317	FALSE
1552880_at	0.925705	0.0910165	FALSE
1552884_at	0.871337	0.0863109	FALSE
1552889_a_at	0.808134	0.222284	FALSE
1552899_at	0.927064	0.405433	FALSE
1552900_a_at	0.852901	0.0874957	FALSE
1552906_at	0.885646	0.0985616	FALSE
1552921_a_at	0.966044	0.36555	FALSE
1552940_at	0.941587	-0.0441431	FALSE
1552942_at	0.929604	0.116464	FALSE
1552946_at	0.931966	-0.0561491	FALSE
1552947_x_at	0.935449	0.0187651	FALSE
1552953_a_at	0.926165	-0.0128053	FALSE
1552967_at	0.935995	0.0617085	FALSE
1552971_at	0.855315	0.0202393	FALSE
1552976_at	0.928414	0.0532216	FALSE
1552977_a_at	0.687157	-0.0545768	FALSE
1552978_a_at	0.914985	0.227931	FALSE
1553015_a_at	0.932543	0.202355	FALSE
1553043_a_at	0.950688	0.360139	FALSE
1553048_a_at	0.926746	-0.0821071	FALSE
1553080_at	0.939097	0.0778927	FALSE
1553088_a_at	0.92759	0.0864175	FALSE
1553099_at	0.946528	0.0112392	FALSE
1553101_a_at	0.939995	0.120057	FALSE
1553103_at	0.926114	-0.349838	FALSE
1553106_at	0.975733	0.111331	FALSE
1553108_at	0.927969	-0.0598098	FALSE
1553113_s_at	0.934142	-0.0628165	FALSE
1553125_x_at	0.925021	-0.000602124	FALSE
1553130_at	0.932769	0.327662	FALSE
1553133_at	0.891806	0.2884	FALSE
1553145_at	0.954745	0.0288454	FALSE
1553148_a_at	0.932456	0.0359144	FALSE
1553153_at	0.928454	0.0960703	FALSE
1553155_x_at	0.934833	0.0522215	FALSE
1553162_x_at	0.939982	0.423193	FALSE
1553167_a_at	0.867903	0.0180463	FALSE
1553172_at	0.935541	-0.129937	FALSE
1553177_at	0.84371	0.0512716	FALSE
1553181_at	0.930779	0.0225882	FALSE
1553185_at	0.851246	0.224976	FALSE
1553186_x_at	0.867273	0.15966	FALSE
1553193_at	0.902117	0.0184116	FALSE
1553199_at	0.928269	-0.0760543	FALSE
1553204_at	0.93348	0.172697	FALSE
1553208_s_at	0.933764	0.0602391	FALSE
1553209_at	0.930768	-0.00373972	FALSE
1553218_a_at	0.935427	0.334134	FALSE
1553220_at	0.930485	0.0601782	FALSE
1553221_at	0.931576	0.0313769	FALSE
1553237_x_at	0.919049	-0.049395	FALSE
1553244_at	0.969815	-0.00519803	FALSE
1553264_a_at	0.960008	0.25719	FALSE
1553274_a_at	0.934168	-0.180238	FALSE
1553280_at	0.717149	0.0530103	FALSE
1553284_s_at	0.93925	-0.0363746	FALSE
1553286_at	0.9332	0.0531058	FALSE
1553296_at	0.926074	0.0846406	FALSE
1553297_a_at	0.941928	0.143103	FALSE
1553311_at	0.939715	0.04734	FALSE
1553338_at	0.916479	-0.0815012	FALSE
1553340_s_at	0.932834	0.149805	FALSE
1553371_at	0.941791	0.0490544	FALSE
1553397_at	0.932867	-0.198513	FALSE
1553412_at	0.688345	-0.0566041	FALSE
1553417_at	0.930442	0.0283932	FALSE
1553423_a_at	0.741019	0.112561	FALSE
1553425_at	0.942394	0.0670174	FALSE
1553428_at	0.914278	0.0756911	FALSE
1553438_at	0.930852	-0.00877099	FALSE
1553452_at	0.941753	0.0208638	FALSE
1553462_at	0.87503	0.0670689	FALSE
1553466_at	0.929184	0.168063	FALSE
1553470_at	0.920523	0.210519	FALSE
1553484_at	0.927668	-0.0503598	FALSE
1553493_a_at	0.908069	-0.0927612	FALSE
1553506_at	0.932458	0.0520365	FALSE
1553508_at	0.929835	0.0710778	FALSE
1553510_s_at	0.961348	0.143711	FALSE
1553528_a_at	0.952962	0.0946804	FALSE
1553530_a_at	0.939516	0.215338	FALSE
1553533_at	0.930415	-0.074195	FALSE
1553538_s_at	0.942771	-0.0730063	FALSE
1553551_s_at	0.913805	-0.469978	FALSE
1553562_at	0.89876	0.072797	FALSE
1553567_s_at	0.915527	-0.128935	FALSE
1553569_at	0.893856	-0.50266	FALSE
1553570_x_at	0.896725	-0.478416	FALSE
1553575_at	0.921026	0.214125	FALSE
1553581_s_at	0.959662	-0.2556	FALSE
1553587_a_at	0.929449	-0.109497	FALSE
1553588_at	0.925677	0.203946	FALSE
1553594_a_at	0.936686	0.126061	FALSE
1553599_a_at	0.928902	0.0787807	FALSE
1553603_s_at	0.930006	-0.194814	FALSE
1553611_s_at	0.929583	0.0711162	FALSE
1553625_at	0.929552	0.0624252	FALSE
1553637_s_at	0.934113	0.0428751	FALSE
1553645_at	0.921583	-0.0649446	FALSE
1553647_at	0.934054	0.179945	FALSE
1553658_at	0.921161	-0.0782643	FALSE
1553672_at	0.925904	0.11292	FALSE
1553677_a_at	0.910618	0.0956658	FALSE
1553678_a_at	0.956359	0.135481	FALSE
1553679_s_at	0.919409	-0.0889576	FALSE
1553681_a_at	0.945414	0.108322	FALSE
1553684_at	0.921205	-0.0233493	FALSE
1553689_s_at	0.942604	-0.202993	FALSE
1553690_at	0.956922	-0.0737487	FALSE
1553693_s_at	0.938617	0.13574	FALSE
1553696_s_at	0.948405	-0.0661048	FALSE
1553703_at	0.939109	-0.142394	FALSE
1553704_x_at	0.945867	-0.166771	FALSE
1553709_a_at	0.950132	-0.115874	FALSE
1553713_a_at	0.938037	-0.055379	FALSE
1553718_at	0.938633	0.673661	FALSE
1553719_s_at	0.918104	0.0583488	FALSE
1553721_at	0.933722	0.0729655	FALSE
1553743_at	0.932185	-0.118004	FALSE
1553749_at	0.932612	-0.060916	FALSE
1553764_a_at	0.933194	-0.00991984	FALSE
1553772_at	0.919722	0.0913211	FALSE
1553781_at	0.936511	-0.0271517	FALSE
1553798_a_at	0.861594	-0.050636	FALSE
1553801_a_at	0.931513	-0.0873442	FALSE
1553810_a_at	0.92692	0.0752708	FALSE
1553815_a_at	0.931647	0.042212	FALSE
1553845_x_at	0.769573	-0.014073	FALSE
1553849_at	0.941601	0.00491548	FALSE
1553850_at	0.927208	0.174247	FALSE
1553863_at	0.931015	0.061225	FALSE
1553873_at	0.909773	0.0704059	FALSE
1553875_s_at	0.936014	-0.0387792	FALSE
1553881_at	0.91947	0.0869072	FALSE
1553910_at	0.928638	-0.0418237	FALSE
1553928_at	0.96981	-0.0486048	FALSE
1553931_at	0.952398	0.0757156	FALSE
1553954_at	0.867207	-0.189456	FALSE
1553955_at	0.936327	0.119421	FALSE
1553956_at	0.869493	-0.0580516	FALSE
1553957_at	0.91242	-0.189751	FALSE
1553959_a_at	0.929825	0.334135	FALSE
1553972_a_at	0.922494	-0.0343451	FALSE
1553974_at	0.914341	-0.0635563	FALSE
1553976_a_at	0.863314	-0.136483	FALSE
1553978_at	0.91099	-0.0966632	FALSE
1553979_at	0.927035	-0.193525	FALSE
1553983_at	0.9356	-0.353043	FALSE
1553984_s_at	0.928434	-0.429413	FALSE
1553991_s_at	0.932319	0.094206	FALSE
1553992_s_at	0.880379	-0.107143	FALSE
1553993_s_at	0.885027	-0.0262689	FALSE
1553997_a_at	0.967436	0.156509	FALSE
1554003_at	0.930293	0.238233	FALSE
1554010_at	0.903255	0.0583916	FALSE
1554014_at	0.929963	-0.100152	FALSE
1554016_a_at	0.94119	-0.11858	FALSE
1554018_at	0.965386	0.281335	FALSE
1554019_s_at	0.80975	0.0826621	FALSE
1554021_a_at	0.939225	0.207378	FALSE
1554036_at	0.942692	-0.171363	FALSE
1554037_a_at	0.91965	-0.0633251	FALSE
1554038_at	0.930302	0.0492429	FALSE
1554039_at	0.95421	0.357473	FALSE
1554047_at	0.943926	0.0882182	FALSE
1554053_at	0.917249	0.0819176	FALSE
1554057_at	0.943512	0.0674163	FALSE
1554063_at	0.92671	0.0839198	FALSE
1554065_at	0.927123	0.0750215	FALSE
1554067_at	0.915169	-0.000638811	FALSE
1554072_s_at	0.848965	-0.0356348	FALSE
1554077_a_at	0.898202	-0.0242581	FALSE
1554078_s_at	0.930183	-0.629399	FALSE
1554080_at	0.940329	0.160999	FALSE
1554082_a_at	0.812836	-0.0845531	FALSE
1554084_a_at	0.912253	-0.228838	FALSE
1554085_at	0.80488	-0.0919908	FALSE
1554089_s_at	0.940106	-0.0223572	FALSE
1554093_a_at	0.869298	-0.203358	FALSE
1554095_at	0.958569	-0.0410864	FALSE
1554097_a_at	0.932911	-0.00369074	FALSE
1554098_at	0.938043	0.148245	FALSE
1554101_a_at	0.876499	-0.067315	FALSE
1554102_a_at	0.93797	0.0182976	FALSE
1554105_at	0.960547	-0.0704613	FALSE
1554114_s_at	0.930339	0.194712	FALSE
1554119_at	0.792752	0.0730687	FALSE
1554122_a_at	0.927184	-0.0843559	FALSE
1554145_a_at	0.941781	0.0258113	FALSE
1554148_a_at	0.932935	-0.076572	FALSE
1554149_at	0.92031	0.282233	FALSE
1554151_at	0.947218	-0.0976757	FALSE
1554155_at	0.948878	0.25625	FALSE
1554167_a_at	0.943054	-0.224895	FALSE
1554168_a_at	0.917828	0.342026	FALSE
1554171_at	0.939439	-0.146146	FALSE
1554177_a_at	0.924405	-0.268328	FALSE
1554178_a_at	0.93563	-0.00521499	FALSE
1554185_at	0.956675	-0.194378	FALSE
1554202_x_at	0.932142	0.395449	FALSE
1554229_at	0.934216	0.0686737	FALSE
1554239_s_at	0.941803	0.0638296	FALSE
1554241_at	0.930723	-0.532482	FALSE
1554242_a_at	0.876296	-0.117672	FALSE
1554248_at	0.913297	-0.0576849	FALSE
1554249_a_at	0.92539	0.223409	FALSE
1554250_s_at	0.933685	0.359763	FALSE
1554253_a_at	0.934843	0.0757294	FALSE
1554264_at	0.923628	0.214494	FALSE
1554271_a_at	0.862669	0.0494861	FALSE
1554274_a_at	0.913405	-0.0488279	FALSE
1554283_at	0.963982	-0.062321	FALSE
1554294_s_at	0.879315	0.0522806	FALSE
1554295_x_at	0.748275	-0.0314886	FALSE
1554309_at	0.792436	0.0437026	FALSE
1554312_at	0.933458	-0.0606304	FALSE
1554314_at	0.747429	-0.047032	FALSE
1554317_s_at	0.933048	-0.00215235	FALSE
1554318_at	0.920478	0.105964	FALSE
1554342_s_at	0.922091	0.320105	FALSE
1554344_s_at	0.930984	-0.033018	FALSE
1554345_a_at	0.940415	-0.0704685	FALSE
1554351_a_at	0.944857	-0.228022	FALSE
1554352_s_at	0.932087	-0.0763078	FALSE
1554360_at	0.930122	-0.0769805	FALSE
1554365_a_at	0.930535	0.0417272	FALSE
1554367_at	0.942707	0.0566613	FALSE
1554390_s_at	0.927949	0.0911278	FALSE
1554397_s_at	0.942621	-0.0216924	FALSE
1554414_a_at	0.96364	-0.0624466	FALSE
1554415_at	0.922104	-0.192963	FALSE
1554423_a_at	0.934544	-0.0427804	FALSE
1554428_s_at	0.965993	0.340244	FALSE
1554441_a_at	0.916121	0.0470926	FALSE
1554444_s_at	0.937446	0.273308	FALSE
1554447_at	0.930967	0.00655094	FALSE
1554450_s_at	0.928598	0.00437575	FALSE
1554455_at	0.924249	-0.104584	FALSE
1554462_a_at	0.879783	-0.0411628	FALSE
1554465_s_at	0.869659	-0.0274033	FALSE
1554470_s_at	0.925662	-0.281295	FALSE
1554471_a_at	0.942841	0.147756	FALSE
1554472_a_at	0.90663	0.139804	FALSE
1554478_a_at	0.905368	-0.0653405	FALSE
1554479_a_at	0.928462	0.13168	FALSE
1554480_a_at	0.925398	-0.394567	FALSE
1554486_a_at	0.932014	-0.0587952	FALSE
1554495_s_at	0.929119	0.0807097	FALSE
1554504_at	0.951377	0.0167791	FALSE
1554510_s_at	0.910495	-0.180827	FALSE
1554518_at	0.937679	0.0934004	FALSE
1554522_at	0.912669	-0.00155218	FALSE
1554523_a_at	0.931104	0.0696073	FALSE
1554536_at	0.788179	0.0489977	FALSE
1554542_at	0.942599	0.23323	FALSE
1554543_at	0.930187	-0.0455651	FALSE
1554545_at	0.931928	0.0504099	FALSE
1554550_at	0.762159	0.0882779	FALSE
1554555_a_at	0.877513	-0.124802	FALSE
1554558_at	0.932384	0.0692616	FALSE
1554572_a_at	0.927239	-0.398235	FALSE
1554577_a_at	0.959968	0.258795	FALSE
1554586_a_at	0.932016	0.110511	FALSE
1554588_a_at	0.955867	-0.120294	FALSE
1554591_at	0.931726	-0.00355163	FALSE
1554595_at	0.922702	0.35302	FALSE
1554599_x_at	0.963768	-0.0877475	FALSE
1554601_at	0.931318	0.0304677	FALSE
1554606_at	0.917195	-0.0587158	FALSE
1554625_at	0.916619	0.0667822	FALSE
1554648_a_at	0.88928	0.0627211	FALSE
1554661_s_at	0.918765	0.151541	FALSE
1554667_s_at	0.904472	0.120139	FALSE
1554671_a_at	0.958291	-0.126938	FALSE
1554678_s_at	0.944769	-0.381373	FALSE
1554691_a_at	0.933274	-0.237795	FALSE
1554694_at	0.921574	0.123728	FALSE
1554696_s_at	0.893928	-0.106488	FALSE
1554699_at	0.905436	0.044334	FALSE
1554704_at	0.933741	-0.0624806	FALSE
1554719_at	0.930925	-0.208568	FALSE
1554736_at	0.812865	0.122541	FALSE
1554739_at	0.84284	0.0589923	FALSE
1554740_a_at	0.892709	-0.0818109	FALSE
1554747_a_at	0.921864	-0.150633	FALSE
1554749_s_at	0.935028	0.0404851	FALSE
1554765_a_at	0.90286	0.0874055	FALSE
1554767_s_at	0.775762	0.0743349	FALSE
1554777_at	0.926277	-0.0339994	FALSE
1554787_at	0.768353	0.0568608	FALSE
1554800_at	0.938949	0.0891862	FALSE
1554805_at	0.932822	0.0467502	FALSE
1554806_a_at	0.904741	-0.157783	FALSE
1554824_at	0.802836	0.020119	FALSE
1554833_at	0.930743	-0.0465007	FALSE
1554839_at	0.925027	0.0841518	FALSE
1554840_at	0.936845	0.00903627	FALSE
1554841_at	0.928926	-0.0871386	FALSE
1554852_a_at	0.930736	-0.0514236	FALSE
1554860_at	0.934161	-0.0811315	FALSE
1554866_at	0.935647	0.0586125	FALSE
1554868_s_at	0.925349	-0.347134	FALSE
1554878_a_at	0.825717	0.102097	FALSE
1554883_a_at	0.932874	-0.0499726	FALSE
1554890_a_at	0.919244	-0.295673	FALSE
1554892_a_at	0.92705	-0.0564795	FALSE
1554899_s_at	0.953464	0.120179	FALSE
1554906_a_at	0.969129	0.0906359	FALSE
1554909_at	0.886924	0.187065	FALSE
1554915_a_at	0.932951	-0.0152971	FALSE
1554933_at	0.841716	0.245898	FALSE
1554957_at	0.941853	-0.0148427	FALSE
1555001_at	0.929214	0.0368287	FALSE
1555014_x_at	0.85618	0.021283	FALSE
1555015_a_at	0.940444	0.0127775	FALSE
1555021_a_at	0.930685	0.129567	FALSE
1555037_a_at	0.936321	0.509665	FALSE
1555042_at	0.930448	-0.0847271	FALSE
1555051_at	0.874993	-0.0449737	FALSE
1555055_at	0.915206	0.0554871	FALSE
1555058_a_at	0.803691	0.389895	FALSE
1555100_at	0.93371	0.0942751	FALSE
1555105_a_at	0.933094	-0.117959	FALSE
1555106_a_at	0.929866	0.061437	FALSE
1555117_at	0.961131	0.065952	FALSE
1555129_at	0.931597	-0.0208288	FALSE
1555144_at	0.90619	-0.0439155	FALSE
1555145_at	0.978711	0.110162	FALSE
1555163_at	0.92959	0.0593105	FALSE
1555168_a_at	0.933491	-0.0435991	FALSE
1555188_at	0.942606	0.0221957	FALSE
1555189_a_at	0.941167	0.154292	FALSE
1555192_at	0.910574	0.0421253	FALSE
1555199_at	0.926749	0.0736035	FALSE
1555206_at	0.929084	0.0318977	FALSE
1555216_a_at	0.935198	0.0530084	FALSE
1555217_at	0.92766	0.0793866	FALSE
1555225_at	0.966864	-0.143634	FALSE
1555238_at	0.864552	0.152562	FALSE
1555243_x_at	0.934587	0.101864	FALSE
1555246_a_at	0.914061	0.0246817	FALSE
1555247_a_at	0.929641	0.0894986	FALSE
1555248_a_at	0.932616	0.162487	FALSE
1555272_at	0.936127	0.262584	FALSE
1555274_a_at	0.929893	0.0256357	FALSE
1555279_at	0.929314	-0.142926	FALSE
1555281_x_at	0.93514	-0.0919268	FALSE
1555292_at	0.934119	-0.0616227	FALSE
1555305_at	0.932489	0.0740057	FALSE
1555306_a_at	0.914108	-0.0657898	FALSE
1555311_at	0.932256	0.118348	FALSE
1555313_a_at	0.956796	0.0475135	FALSE
1555323_at	0.931685	-0.0563242	FALSE
1555325_s_at	0.926505	0.159282	FALSE
1555349_a_at	0.925113	0.234252	FALSE
1555350_at	0.868559	-0.139498	FALSE
1555353_at	0.873047	-0.0550852	FALSE
1555355_a_at	0.889126	-0.0782556	FALSE
1555370_a_at	0.945239	0.0912366	FALSE
1555373_at	0.601496	0.195521	FALSE
1555374_at	0.757337	-0.107086	FALSE
1555405_at	0.914658	-0.0519707	FALSE
1555415_at	0.933709	0.0865244	FALSE
1555419_a_at	0.96628	0.448143	FALSE
1555420_a_at	0.877197	0.0337034	FALSE
1555427_s_at	0.92299	-0.121265	FALSE
1555446_s_at	0.940156	-0.0455077	FALSE
1555452_at	0.93998	-0.097993	FALSE
1555461_at	0.930681	-0.0739253	FALSE
1555468_at	0.930792	0.0352035	FALSE
1555470_a_at	0.837182	-0.133891	FALSE
1555474_at	0.92877	0.101924	FALSE
1555476_at	0.923788	0.051832	FALSE
1555495_a_at	0.906465	0.203234	FALSE
1555497_a_at	0.539869	0.0813024	FALSE
1555500_s_at	0.921897	-0.021793	FALSE
1555501_s_at	0.926106	-0.0727487	FALSE
1555505_a_at	0.930051	0.123888	FALSE
1555516_at	0.929879	0.0489707	FALSE
1555519_at	0.928965	0.0855942	FALSE
1555529_at	0.933409	-0.0422073	FALSE
1555555_at	0.89131	0.0921805	FALSE
1555559_s_at	0.927211	0.0374325	FALSE
1555561_a_at	0.909112	0.0974997	FALSE
1555562_a_at	0.944345	0.0966902	FALSE
1555564_a_at	0.952097	-0.0491764	FALSE
1555573_at	0.899508	0.0608737	FALSE
1555575_a_at	0.927441	0.716039	FALSE
1555606_a_at	0.932385	-0.0398947	FALSE
1555610_at	0.931835	0.067941	FALSE
1555618_s_at	0.941577	0.161345	FALSE
1555647_a_at	0.815695	-0.0529395	FALSE
1555653_at	0.872509	-0.0298236	FALSE
1555673_at	0.932914	0.0444031	FALSE
1555679_a_at	0.91305	-0.0623194	FALSE
1555741_at	0.932911	0.206623	FALSE
1555760_a_at	0.942698	-0.211309	FALSE
1555761_x_at	0.939427	-0.155348	FALSE
1555762_s_at	0.933954	-0.170669	FALSE
1555764_s_at	0.917929	-0.596585	FALSE
1555772_a_at	0.955643	-0.0769828	FALSE
1555775_a_at	0.930858	0.157791	FALSE
1555780_a_at	0.908869	-0.0316983	FALSE
1555786_s_at	0.937411	-0.204793	FALSE
1555788_a_at	0.782186	-0.0159074	FALSE
1555789_s_at	0.931204	0.178893	FALSE
1555790_a_at	0.940891	0.102892	FALSE
1555797_a_at	0.915336	0.326667	FALSE
1555803_a_at	0.952685	-0.134458	FALSE
1555812_a_at	0.910649	0.0664942	FALSE
1555820_a_at	0.932536	-0.0817327	FALSE
1555823_at	0.848679	-0.295153	FALSE
1555826_at	0.912511	-0.303752	FALSE
1555832_s_at	0.937187	-0.170244	FALSE
1555833_a_at	0.94186	-0.234384	FALSE
1555837_s_at	0.930574	-0.250318	FALSE
1555843_at	0.931041	-0.0353267	FALSE
1555844_s_at	0.929892	-0.474328	FALSE
1555845_at	0.915844	-0.402668	FALSE
1555846_a_at	0.880811	-0.0491699	FALSE
1555847_a_at	0.957369	0.134264	FALSE
1555851_s_at	0.934386	0.18677	FALSE
1555852_at	0.896919	0.0584728	FALSE
1555864_s_at	0.939406	-0.496428	FALSE
1555866_a_at	0.914859	-0.0304039	FALSE
1555872_a_at	0.856304	-0.0911051	FALSE
1555874_x_at	0.93204	-0.166832	FALSE
1555878_at	0.91417	0.128828	FALSE
1555886_at	0.92822	-0.133062	FALSE
1555888_at	0.905512	-0.0830515	FALSE
1555889_a_at	0.942163	0.36673	FALSE
1555902_at	0.903242	0.0377045	FALSE
1555904_at	0.928736	-0.0624328	FALSE
1555906_s_at	0.934694	-0.140248	FALSE
1555910_at	0.956502	-0.164592	FALSE
1555916_at	0.94106	-0.26875	FALSE
1555920_at	0.938159	-0.0444677	FALSE
1555933_at	0.928381	0.0999669	FALSE
1555938_x_at	0.937271	0.0603555	FALSE
1555944_at	0.933279	0.216973	FALSE
1555945_s_at	0.911312	-0.119384	FALSE
1555948_s_at	0.925827	0.108633	FALSE
1555950_a_at	0.905296	0.15249	FALSE
1555953_at	0.921994	-0.0588407	FALSE
1555960_at	0.943963	-0.0724556	FALSE
1555961_a_at	0.917304	-0.758619	FALSE
1555963_x_at	0.804194	-0.0682076	FALSE
1555964_at	0.933158	-0.0060433	FALSE
1555967_at	0.753496	-0.0490724	FALSE
1555968_a_at	0.86075	-0.0777029	FALSE
1555971_s_at	0.907612	-0.385147	FALSE
1555982_at	0.960969	0.0683253	FALSE
1555989_at	0.824575	-0.00173519	FALSE
1555991_s_at	0.930231	0.0460777	FALSE
1556007_s_at	0.932207	-0.0786468	FALSE
1556009_at	0.929773	-0.116389	FALSE
1556015_a_at	0.92195	0.0579043	FALSE
1556021_at	0.93981	0.0886521	FALSE
1556030_at	0.932813	0.0792636	FALSE
1556035_s_at	0.926342	-0.148527	FALSE
1556043_a_at	0.812601	-0.0334222	FALSE
1556047_s_at	0.842223	-0.0579566	FALSE
1556056_at	0.931149	-0.029301	FALSE
1556061_at	0.912536	-0.258294	FALSE
1556063_s_at	0.94458	-0.0909734	FALSE
1556064_at	0.936892	-0.061272	FALSE
1556086_at	0.921246	-0.0274035	FALSE
1556103_at	0.826172	-0.111232	FALSE
1556111_s_at	0.932744	-0.0416407	FALSE
1556121_at	0.896267	-0.1614	FALSE
1556148_s_at	0.941664	-0.0590095	FALSE
1556151_at	0.925881	-0.382045	FALSE
1556170_at	0.91286	0.0722288	FALSE
1556176_at	0.897759	-0.0561253	FALSE
1556178_x_at	0.92555	-0.0771366	FALSE
1556180_at	0.929876	0.103026	FALSE
1556186_s_at	0.879647	0.161655	FALSE
1556188_a_at	0.800653	-0.0919203	FALSE
1556194_a_at	0.910991	-0.106557	FALSE
1556201_at	0.910496	-0.0714842	FALSE
1556227_at	0.931718	0.30409	FALSE
1556228_a_at	0.932977	0.121514	FALSE
1556242_a_at	0.884004	0.0819114	FALSE
1556259_at	0.931139	0.0461924	FALSE
1556261_a_at	0.823422	0.0323952	FALSE
1556269_at	0.931006	-0.0757334	FALSE
1556272_a_at	0.930448	0.170562	FALSE
1556283_s_at	0.896696	0.0433407	FALSE
1556285_s_at	0.903473	-0.153971	FALSE
1556292_s_at	0.912897	0.0575408	FALSE
1556296_at	0.947645	0.151139	FALSE
1556301_at	0.931268	-0.0710979	FALSE
1556316_s_at	0.812135	-0.310602	FALSE
1556338_at	0.930529	0.0421464	FALSE
1556339_a_at	0.955275	-0.0968896	FALSE
1556345_s_at	0.913743	-0.0527028	FALSE
1556348_at	0.923387	0.0766343	FALSE
1556352_at	0.94697	0.262141	FALSE
1556356_at	0.948358	0.1881	FALSE
1556383_at	0.934408	0.12163	FALSE
1556385_at	0.942492	0.171971	FALSE
1556389_at	0.931728	0.0826567	FALSE
1556436_at	0.926755	0.0109509	FALSE
1556442_x_at	0.928505	0.13501	FALSE
1556469_s_at	0.909483	0.0743293	FALSE
1556474_a_at	0.929884	-0.0623084	FALSE
1556516_at	0.872101	0.018909	FALSE
1556518_at	0.942917	-0.0505587	FALSE
1556531_at	0.949622	-0.0455054	FALSE
1556542_a_at	0.942609	0.106427	FALSE
1556543_at	0.767812	-0.0715931	FALSE
1556558_s_at	0.878418	0.0693165	FALSE
1556579_s_at	0.937237	-0.0540751	FALSE
1556580_a_at	0.891171	0.0453815	FALSE
1556581_at	0.955044	0.0252976	FALSE
1556582_at	0.935224	0.11645	FALSE
1556588_at	0.92413	0.302954	FALSE
1556595_at	0.926135	-0.041453	FALSE
1556597_a_at	0.914015	-0.0171668	FALSE
1556613_s_at	0.938199	0.215305	FALSE
1556619_at	0.93219	0.0598954	FALSE
1556641_at	0.816194	-0.0571541	FALSE
1556643_at	0.921699	0.162326	FALSE
1556646_at	0.944194	0.271788	FALSE
1556655_s_at	0.851608	-0.0470762	FALSE
1556658_a_at	0.895342	0.0766329	FALSE
1556661_at	0.933033	0.0654907	FALSE
1556704_s_at	0.932656	0.196411	FALSE
1556722_a_at	0.94505	0.37207	FALSE
1556737_at	0.932407	0.131003	FALSE
1556743_at	0.947044	-0.0643468	FALSE
1556787_s_at	0.93782	0.0935031	FALSE
1556789_a_at	0.940908	0.0207283	FALSE
1556797_at	0.933852	-0.0719624	FALSE
1556817_a_at	0.931241	0.0468673	FALSE
1556820_a_at	0.783278	-0.0290631	FALSE
1556821_x_at	0.837557	0.0415611	FALSE
1556832_at	0.929776	0.0514357	FALSE
1556835_s_at	0.929662	-0.0430349	FALSE
1556873_at	0.929353	0.111695	FALSE
1556891_at	0.928528	0.0601201	FALSE
1556905_at	0.931411	0.0698638	FALSE
1556911_at	0.931109	-0.0717086	FALSE
1556929_at	0.942077	-0.0686631	FALSE
1556933_at	0.928735	-0.0599466	FALSE
1556951_at	0.923004	-0.0692453	FALSE
1556956_at	0.933144	-0.120408	FALSE
1556976_s_at	0.932073	0.20607	FALSE
1556986_at	0.93232	0.0190475	FALSE
1556988_s_at	0.934667	0.234863	FALSE
1556989_at	0.931179	0.0585972	FALSE
1557003_at	0.93207	-0.056485	FALSE
1557008_at	0.913963	-0.0480236	FALSE
1557034_s_at	0.906453	0.168288	FALSE
1557038_s_at	0.932489	-0.124111	FALSE
1557046_x_at	0.929313	0.061554	FALSE
1557053_s_at	0.950506	-0.176589	FALSE
1557055_s_at	0.925759	-0.0848696	FALSE
1557057_a_at	0.883774	0.115584	FALSE
1557059_at	0.930085	0.0825866	FALSE
1557063_at	0.930908	-0.0532331	FALSE
1557064_s_at	0.937139	0.08985	FALSE
1557065_at	0.932933	0.167741	FALSE
1557067_s_at	0.928788	-0.0582614	FALSE
1557080_s_at	0.930631	0.0988173	FALSE
1557081_at	0.925726	0.0559518	FALSE
1557091_at	0.930652	0.0673114	FALSE
1557112_a_at	0.941247	0.056257	FALSE
1557116_at	0.971361	0.21706	FALSE
1557118_a_at	0.922239	0.0690352	FALSE
1557120_at	0.930884	-0.0145451	FALSE
1557121_s_at	0.931346	-0.108318	FALSE
1557122_s_at	0.738472	-0.0606085	FALSE
1557129_a_at	0.923136	-0.067872	FALSE
1557132_at	0.907938	-0.0781214	FALSE
1557139_at	0.851675	0.0272056	FALSE
1557146_a_at	0.929599	0.161588	FALSE
1557149_at	0.933052	0.107125	FALSE
1557155_a_at	0.918894	-0.0553706	FALSE
1557170_at	0.961687	-0.0674697	FALSE
1557174_a_at	0.86859	-0.139341	FALSE
1557192_at	0.93116	0.0609751	FALSE
1557193_at	0.854198	0.0547965	FALSE
1557194_a_at	0.931595	0.0690896	FALSE
1557208_at	0.956073	-0.0498758	FALSE
1557219_at	0.836798	0.053612	FALSE
1557222_at	0.908728	0.149832	FALSE
1557227_s_at	0.889308	0.297275	FALSE
1557232_at	0.933163	-0.0168787	FALSE
1557236_at	0.932691	0.2127	FALSE
1557252_at	0.929805	0.0292574	FALSE
1557276_at	0.930752	0.105105	FALSE
1557277_a_at	0.899214	0.063192	FALSE
1557280_s_at	0.933414	0.0662842	FALSE
1557283_a_at	0.802044	-0.0460828	FALSE
1557293_at	0.896614	0.0454521	FALSE
1557319_at	0.849253	-0.045466	FALSE
1557322_at	0.93412	-0.060989	FALSE
1557331_at	0.961546	-0.0811651	FALSE
1557339_at	0.930274	-0.0398557	FALSE
1557352_at	0.922614	0.087264	FALSE
1557360_at	0.929542	-0.0863223	FALSE
1557369_a_at	0.92612	0.0493258	FALSE
1557370_s_at	0.925601	0.188828	FALSE
1557372_at	0.928319	0.000548457	FALSE
1557373_at	0.930767	-0.0266299	FALSE
1557374_at	0.937498	-0.0196537	FALSE
1557383_a_at	0.801744	-0.0560128	FALSE
1557388_at	0.935426	-0.0106503	FALSE
1557394_at	0.926295	-0.0040854	FALSE
1557399_at	0.931547	0.0108008	FALSE
1557411_s_at	0.978489	0.215379	FALSE
1557415_s_at	0.940863	0.0705717	FALSE
1557450_s_at	0.939728	0.19633	FALSE
1557458_s_at	0.934024	-0.221635	FALSE
1557459_at	0.930877	-0.0201244	FALSE
1557487_at	0.91698	0.0924129	FALSE
1557522_x_at	0.937377	0.107403	FALSE
1557527_at	0.929775	0.00325504	FALSE
1557540_at	0.932039	-0.0681476	FALSE
1557543_at	0.932141	-0.0496975	FALSE
1557555_at	0.935498	-0.0567613	FALSE
1557557_at	0.928428	0.0805255	FALSE
1557570_a_at	0.940548	0.142136	FALSE
1557582_at	0.920936	0.0585506	FALSE
1557583_at	0.923715	0.084906	FALSE
1557584_at	0.957297	0.0199394	FALSE
1557586_s_at	0.93123	0.063563	FALSE
1557620_a_at	0.922652	0.133235	FALSE
1557624_at	0.932905	-0.0427871	FALSE
1557630_s_at	0.910808	0.261587	FALSE
1557632_at	0.78964	-0.0683706	FALSE
1557637_at	0.933849	-0.0429408	FALSE
1557645_at	0.918109	0.0587292	FALSE
1557667_at	0.938066	0.0682719	FALSE
1557672_s_at	0.938832	-0.00570767	FALSE
1557675_at	0.922285	0.0925399	FALSE
1557684_at	0.918074	-0.0544531	FALSE
1557697_at	0.955604	0.108175	FALSE
1557699_x_at	0.841018	-0.0735009	FALSE
1557720_s_at	0.931465	0.0351515	FALSE
1557726_at	0.939008	0.0590599	FALSE
1557745_at	0.928257	0.0756586	FALSE
1557746_at	0.906925	-0.0481135	FALSE
1557751_at	0.930084	-0.166098	FALSE
1557754_at	0.931348	0.133761	FALSE
1557755_at	0.887948	0.0956787	FALSE
1557759_at	0.893584	-0.0354501	FALSE
1557782_s_at	0.912788	-0.105273	FALSE
1557797_a_at	0.944668	0.212485	FALSE
1557799_at	0.900396	0.141206	FALSE
1557801_x_at	0.930324	-0.111851	FALSE
1557802_at	0.942337	0.0411461	FALSE
1557804_at	0.936195	0	FALSE
1557811_a_at	0.932532	0.217419	FALSE
1557813_at	0.83744	-0.0453181	FALSE
1557820_at	0.920482	-0.552431	FALSE
1557823_s_at	0.919561	0.190541	FALSE
1557826_at	0.967667	0.100086	FALSE
1557827_at	0.934686	0.0558535	FALSE
1557830_at	0.942377	-0.0559683	FALSE
1557838_at	0.931901	0.0442291	FALSE
1557869_at	0.931723	0.187649	FALSE
1557878_at	0.930672	-0.0951571	FALSE
1557886_at	0.932368	0.0741432	FALSE
1557910_at	0.948629	-0.170279	FALSE
1557915_s_at	0.919593	-0.0390385	FALSE
1557944_s_at	0.923162	-0.0120742	FALSE
1557950_at	0.920725	0.0786919	FALSE
1557953_at	0.863288	0.215912	FALSE
1557954_at	0.921127	0.178872	FALSE
1557961_s_at	0.84015	-0.0950922	FALSE
1557965_at	0.916939	-0.103802	FALSE
1557984_s_at	0.915268	-0.0803699	FALSE
1557985_s_at	0.912721	-0.0176298	FALSE
1558015_s_at	0.913347	-0.0537884	FALSE
1558017_s_at	0.915755	-0.0277141	FALSE
1558021_at	0.931125	0.0165952	FALSE
1558048_x_at	0.936075	0.208562	FALSE
1558050_at	0.920804	-0.0711873	FALSE
1558052_at	0.907225	0.0511942	FALSE
1558076_at	0.930486	-0.0353714	FALSE
1558080_s_at	0.964533	0.00864958	FALSE
1558093_s_at	0.924628	-0.242496	FALSE
1558102_at	0.824585	-0.0725385	FALSE
1558115_at	0.931622	0.127284	FALSE
1558117_s_at	0.965385	0.336951	FALSE
1558120_at	0.928384	0.0660326	FALSE
1558121_at	0.933123	0.0769583	FALSE
1558136_s_at	0.938245	-0.223761	FALSE
1558142_at	0.916428	-0.427601	FALSE
1558143_a_at	0.931056	-0.0138117	FALSE
1558152_at	0.918968	-0.251747	FALSE
1558164_s_at	0.889937	-0.0837484	FALSE
1558173_a_at	0.908657	0.371812	FALSE
1558184_s_at	0.911114	0.193472	FALSE
1558186_s_at	0.931634	-0.0542333	FALSE
1558193_at	0.935154	0.0626417	FALSE
1558201_s_at	0.914823	-0.242953	FALSE
1558202_at	0.910529	0.0669453	FALSE
1558217_at	0.928382	-0.0594228	FALSE
1558230_at	0.919633	0.0230547	FALSE
1558233_s_at	0.931034	-0.217256	FALSE
1558236_at	0.905638	-0.227585	FALSE
1558237_x_at	0.919229	-0.24937	FALSE
1558250_s_at	0.84852	-0.181422	FALSE
1558256_at	0.808329	-0.0633299	FALSE
1558273_a_at	0.914945	-0.0196003	FALSE
1558277_at	0.954594	-0.0585418	FALSE
1558292_s_at	0.944487	-0.469689	FALSE
1558300_at	0.932815	-0.00829188	FALSE
1558304_s_at	0.935626	-0.0334702	FALSE
1558315_s_at	0.922102	-0.0522877	FALSE
1558322_a_at	0.928891	0.0476443	FALSE
1558327_at	0.948127	0.147818	FALSE
1558329_at	0.90625	0.31791	FALSE
1558336_at	0.933335	0.0245336	FALSE
1558356_at	0.930991	0.0561714	FALSE
1558369_at	0.891467	-0.145458	FALSE
1558375_at	0.930042	-0.0571838	FALSE
1558381_a_at	0.932306	-0.075088	FALSE
1558401_at	0.889227	0.0928486	FALSE
1558404_at	0.940107	-0.0607895	FALSE
1558407_at	0.939395	0.0597411	FALSE
1558426_x_at	0.907762	-0.0205136	FALSE
1558431_at	0.897277	0.0365977	FALSE
1558445_at	0.926774	-0.0594821	FALSE
1558450_at	0.930035	0.0606644	FALSE
1558467_a_at	0.959615	0.072144	FALSE
1558474_at	0.93152	0.0864305	FALSE
1558487_a_at	0.931007	-0.254575	FALSE
1558508_a_at	0.937312	0.00992195	FALSE
1558511_s_at	0.947017	0.331686	FALSE
1558522_at	0.943231	0.216002	FALSE
1558525_at	0.940081	0.353097	FALSE
1558529_s_at	0.963848	-0.0471887	FALSE
1558557_at	0.93574	0.0532258	FALSE
1558560_s_at	0.92119	-0.0820438	FALSE
1558568_a_at	0.94348	0.25093	FALSE
1558569_at	0.929277	0.0898615	FALSE
1558595_at	0.885119	0.22946	FALSE
1558600_a_at	0.926082	-0.0648066	FALSE
1558601_at	0.910072	-0.0135771	FALSE
1558605_at	0.919377	-0.167817	FALSE
1558612_a_at	0.929648	0.0334696	FALSE
1558620_at	0.92533	0.0612726	FALSE
1558641_at	0.924332	0.268104	FALSE
1558648_at	0.928239	0.0434706	FALSE
1558649_at	0.936623	-0.0551215	FALSE
1558672_at	0.962713	0.0685679	FALSE
1558675_s_at	0.914656	-0.117895	FALSE
1558678_s_at	0.878665	-0.541128	FALSE
1558682_at	0.917168	-0.163026	FALSE
1558685_a_at	0.931936	0.388221	FALSE
1558686_at	0.930562	0.0755282	FALSE
1558688_at	0.938408	0.300129	FALSE
1558693_s_at	0.930962	0.321769	FALSE
1558695_at	0.657991	-0.00958783	FALSE
1558700_s_at	0.933453	0.0966168	FALSE
1558702_at	0.791599	-0.0972407	FALSE
1558705_at	0.942095	-0.0136044	FALSE
1558706_a_at	0.808548	0.022444	FALSE
1558710_at	0.94869	-0.160196	FALSE
1558747_at	0.883366	-0.341212	FALSE
1558750_a_at	0.928594	-0.062297	FALSE
1558775_s_at	0.909825	0.0166014	FALSE
1558777_at	0.928558	0.0473152	FALSE
1558784_at	0.92638	-0.239198	FALSE
1558794_at	0.927072	-0.0777572	FALSE
1558802_at	0.924484	-0.0442202	FALSE
1558809_s_at	0.931317	0.0893522	FALSE
1558813_at	0.929193	0.0254385	FALSE
1558819_at	0.931814	-0.0925345	FALSE
1558847_at	0.930698	-0.0345159	FALSE
1558862_at	0.937691	0.110353	FALSE
1558894_a_at	0.867149	0.0533076	FALSE
1558899_s_at	0.936491	0.153827	FALSE
1558914_at	0.934836	0.0748219	FALSE
1558922_at	0.926825	-0.0214498	FALSE
1558924_s_at	0.929634	-0.0258199	FALSE
1558943_x_at	0.884088	-0.155239	FALSE
1558953_s_at	0.925196	-0.22204	FALSE
1558956_s_at	0.944523	-0.148267	FALSE
1558982_at	0.931312	0.0705983	FALSE
1558983_at	0.931159	0.0826166	FALSE
1559006_at	0.936357	-0.140085	FALSE
1559007_s_at	0.929646	-0.0134637	FALSE
1559036_at	0.933148	0.224243	FALSE
1559039_at	0.891577	-0.0678357	FALSE
1559048_at	0.931124	-0.460331	FALSE
1559049_a_at	0.909105	-0.0511889	FALSE
1559054_a_at	0.951543	0.00410558	FALSE
1559060_a_at	0.927733	-0.0361427	FALSE
1559061_at	0.911096	-0.0503905	FALSE
1559064_at	0.936976	-0.0833801	FALSE
1559066_at	0.894933	-0.0468502	FALSE
1559067_a_at	0.906851	-0.0962614	FALSE
1559072_a_at	0.934526	0.051007	FALSE
1559078_at	0.927437	0.0692103	FALSE
1559101_at	0.904904	0.280467	FALSE
1559102_at	0.929633	0.0411974	FALSE
1559126_at	0.93272	-0.0687527	FALSE
1559129_a_at	0.931322	0.00156068	FALSE
1559131_a_at	0.916288	-0.0472671	FALSE
1559132_at	0.930546	0.00115935	FALSE
1559140_at	0.915026	0.0834986	FALSE
1559145_at	0.93272	0.0744841	FALSE
1559170_at	0.926941	-0.0536384	FALSE
1559190_s_at	0.927069	-0.226673	FALSE
1559204_x_at	0.931965	0.242677	FALSE
1559206_at	0.904759	0.0612633	FALSE
1559214_at	0.920019	0.0608099	FALSE
1559220_at	0.953373	-0.0355757	FALSE
1559228_at	0.932394	0.0576884	FALSE
1559229_at	0.935745	0.0854711	FALSE
1559232_a_at	0.866983	0.0737222	FALSE
1559249_at	0.923722	-0.0367705	FALSE
1559257_a_at	0.930234	0.0519208	FALSE
1559261_a_at	0.930291	-0.00240823	FALSE
1559263_s_at	0.978146	0.115246	FALSE
1559270_at	0.930709	-0.0459846	FALSE
1559276_at	0.919639	0.0319946	FALSE
1559285_at	0.85994	0.0802105	FALSE
1559307_s_at	0.940417	-0.00568604	FALSE
1559336_at	0.928605	0.0489136	FALSE
1559343_at	0.949351	-0.233086	FALSE
1559382_at	0.935229	0.294223	FALSE
1559391_s_at	0.890689	-0.0608742	FALSE
1559399_s_at	0.851864	-0.0894962	FALSE
1559406_at	0.90993	-0.0417197	FALSE
1559433_at	0.512454	-0.0288668	FALSE
1559436_x_at	0.921245	-0.330942	FALSE
1559444_at	0.895842	-0.201237	FALSE
1559467_at	0.934258	-0.170757	FALSE
1559481_at	0.936626	0.105876	FALSE
1559496_at	0.926071	0.0847549	FALSE
1559497_at	0.829531	0.159664	FALSE
1559513_a_at	0.930594	-0.0400181	FALSE
1559522_at	0.951831	0.340212	FALSE
1559524_at	0.934851	-0.0489374	FALSE
1559529_at	0.940925	0.0764831	FALSE
1559530_at	0.942964	0.243542	FALSE
1559538_at	0.936072	0.063143	FALSE
1559542_a_at	0.945294	0.0866231	FALSE
1559561_at	0.929269	0.0597107	FALSE
1559582_at	0.931895	0.0521937	FALSE
1559583_at	0.93086	-0.0792706	FALSE
1559584_a_at	0.991952	0.1095	FALSE
1559585_at	0.805278	-0.0407671	FALSE
1559598_at	0.922323	0.103541	FALSE
1559607_s_at	0.927912	-0.04666	FALSE
1559618_at	0.619555	-0.0491069	FALSE
1559623_at	0.939533	0.230977	FALSE
1559624_at	0.704505	0.000140877	FALSE
1559638_at	0.945293	0.208311	FALSE
1559652_at	0.950449	0.0376698	FALSE
1559658_at	0.931176	0.058729	FALSE
1559672_a_at	0.892885	0.0142016	FALSE
1559682_at	0.931241	-0.0532189	FALSE
1559691_at	0.926574	0.180728	FALSE
1559716_at	0.942034	0.059798	FALSE
1559724_at	0.941957	0.0519503	FALSE
1559746_a_at	0.933604	0.229687	FALSE
1559765_a_at	0.953104	-0.0483991	FALSE
1559776_at	0.92365	0.0234926	FALSE
1559777_at	0.867932	-0.0451686	FALSE
1559804_at	0.931636	0.166963	FALSE
1559806_at	0.934101	0.0555968	FALSE
1559820_at	0.8332	0.18841	FALSE
1559822_s_at	0.926468	0.367938	FALSE
1559837_at	0.926759	-0.0463514	FALSE
1559867_at	0.919474	-0.0414015	FALSE
1559870_at	0.931774	0.087113	FALSE
1559895_x_at	0.716044	-0.0281303	FALSE
1559921_at	0.940543	0.161519	FALSE
1559922_at	0.933028	-0.00954246	FALSE
1559923_at	0.929034	-0.014194	FALSE
1559926_at	0.919415	0.0998623	FALSE
1559942_at	0.838753	-0.0789134	FALSE
1559946_s_at	0.925458	-0.380275	FALSE
1559949_at	0.893293	0.00539018	FALSE
1559954_s_at	0.888116	-0.0972283	FALSE
1559975_at	0.527626	-0.0447132	FALSE
1559980_at	0.941806	0.0917525	FALSE
1559993_at	0.966285	0.138069	FALSE
1560006_a_at	0.933267	0.0439601	FALSE
1560007_at	0.947731	0.255987	FALSE
1560011_at	0.932023	0.251808	FALSE
1560013_at	0.907254	-0.196888	FALSE
1560021_at	0.938105	-0.0479513	FALSE
1560060_s_at	0.929723	0.206523	FALSE
1560068_a_at	0.936298	0.0167461	FALSE
1560071_a_at	0.864777	0.00610594	FALSE
1560081_at	0.914302	-0.0520911	FALSE
1560089_at	0.883075	-0.102688	FALSE
1560116_a_at	0.885877	-0.344723	FALSE
1560117_at	0.929355	0.156558	FALSE
1560118_at	0.929859	-0.0132404	FALSE
1560129_at	0.938447	0.0749847	FALSE
1560131_at	0.942732	0.21814	FALSE
1560144_at	0.906806	-0.0422561	FALSE
1560153_at	0.928964	0.15495	FALSE
1560156_at	0.964661	0.382101	FALSE
1560177_at	0.919832	-0.0652873	FALSE
1560187_at	0.903187	0.0584963	FALSE
1560189_at	0.93661	0.0380413	FALSE
1560199_x_at	0.907873	0.365882	FALSE
1560204_at	0.905658	-0.0707612	FALSE
1560214_at	0.933514	0.0461865	FALSE
1560222_at	0.941952	0.108923	FALSE
1560225_at	0.926413	-0.0460947	FALSE
1560258_a_at	0.861266	-0.0483111	FALSE
1560271_at	0.91641	-0.0545308	FALSE
1560278_at	0.940542	0.273115	FALSE
1560290_at	0.899679	0.0516639	FALSE
1560296_at	0.937471	-0.0146097	FALSE
1560306_at	0.892411	0.0832035	FALSE
1560339_s_at	0.932697	-0.116693	FALSE
1560370_x_at	0.848753	0.0379538	FALSE
1560373_a_at	0.930109	0.122446	FALSE
1560396_at	0.928091	-0.0724379	FALSE
1560402_at	0.910776	-0.0240953	FALSE
1560412_at	0.934685	0.0932799	FALSE
1560433_at	0.926904	-0.0567601	FALSE
1560434_x_at	0.919433	-0.0698521	FALSE
1560474_at	0.930608	0.0383341	FALSE
1560476_at	0.949783	-0.0549125	FALSE
1560493_a_at	0.938002	0.111416	FALSE
1560525_at	0.944007	-0.0721718	FALSE
1560527_at	0.935899	0.325176	FALSE
1560533_at	0.933293	0.0733738	FALSE
1560537_at	0.93246	0.0499592	FALSE
1560573_at	0.946807	0.00148329	FALSE
1560587_s_at	0.930471	-0.100463	FALSE
1560588_at	0.91168	-0.0838162	FALSE
1560590_s_at	0.929932	0.0959612	FALSE
1560596_at	0.952641	0.189119	FALSE
1560634_a_at	0.934035	0.048793	FALSE
1560637_at	0.954466	0.0951384	FALSE
1560646_at	0.923428	-0.0427461	FALSE
1560652_at	0.928907	0.028325	FALSE
1560706_at	0.93011	0.166449	FALSE
1560716_at	0.677053	0.0784571	FALSE
1560723_at	0.931533	0.0570908	FALSE
1560733_at	0.929465	0.181123	FALSE
1560735_s_at	0.931352	0.079631	FALSE
1560738_at	0.889541	-0.0263116	FALSE
1560739_a_at	0.946422	-0.0845562	FALSE
1560746_at	0.906297	0.071563	FALSE
1560767_at	0.956633	0.0626495	FALSE
1560779_a_at	0.921047	0.099209	FALSE
1560812_at	0.924312	0.151998	FALSE
1560817_at	0.929988	0.0300154	FALSE
1560832_at	0.918	-0.0514496	FALSE
1560838_at	0.762836	-0.0397527	FALSE
1560863_a_at	0.931977	0.0260125	FALSE
1560868_s_at	0.756909	0.0448789	FALSE
1560874_at	0.955723	0.00595865	FALSE
1560887_a_at	0.902731	0.0895283	FALSE
1560897_a_at	0.934655	-0.049776	FALSE
1560916_a_at	0.943579	0.0714573	FALSE
1560924_at	0.931085	0.0858899	FALSE
1560941_a_at	0.930411	0.099873	FALSE
1560944_at	0.931245	0.0235504	FALSE
1560958_s_at	0.931558	0.0575024	FALSE
1560959_a_at	0.720225	0.076985	FALSE
1560981_a_at	0.906401	-0.0515411	FALSE
1561017_at	0.938062	0.327293	FALSE
1561021_at	0.903105	0.0757442	FALSE
1561042_at	0.92242	0.101144	FALSE
1561052_s_at	0.915156	0.212137	FALSE
1561061_at	0.92944	-0.00803634	FALSE
1561125_at	0.908079	0.0209798	FALSE
1561135_at	0.931207	0.1657	FALSE
1561139_at	0.915895	-0.0727495	FALSE
1561143_at	0.93848	0.0736457	FALSE
1561144_at	0.932436	0.0632581	FALSE
1561149_at	0.930447	0	FALSE
1561154_at	0.933739	0.0756333	FALSE
1561169_at	0.944395	0.279093	FALSE
1561179_s_at	0.953386	0.176401	FALSE
1561194_at	0.739339	0.0387041	FALSE
1561206_at	0.9171	-0.0608087	FALSE
1561212_at	0.907054	0.210609	FALSE
1561221_x_at	0.889921	0.0643348	FALSE
1561225_at	0.9621	0.0820398	FALSE
1561249_a_at	0.924044	0.0999469	FALSE
1561254_at	0.933291	-0.0458249	FALSE
1561255_at	0.932427	0.0698955	FALSE
1561261_at	0.8681	0.06604	FALSE
1561262_at	0.930556	0.0178839	FALSE
1561286_a_at	0.921921	-0.0762446	FALSE
1561292_at	0.932386	0.0642875	FALSE
1561293_at	0.942214	0.0648208	FALSE
1561324_at	0.928912	0.115421	FALSE
1561332_at	0.951411	-0.0384063	FALSE
1561354_at	0.941104	0.0338068	FALSE
1561368_at	0.929371	0.078453	FALSE
1561383_at	0.90344	0.125047	FALSE
1561389_at	0.917311	0.0314568	FALSE
1561401_at	0.935323	-0.0416576	FALSE
1561407_at	0.889208	-0.051434	FALSE
1561411_at	0.948225	0.122662	FALSE
1561418_at	0.910632	0.0269813	FALSE
1561422_at	0.932414	0.0617875	FALSE
1561424_at	0.947644	0.0412778	FALSE
1561430_s_at	0.927664	0.0145645	FALSE
1561445_at	0.929332	0.0652581	FALSE
1561454_at	0.93991	-0.0453552	FALSE
1561467_at	0.930805	0.0528332	FALSE
1561474_at	0.961461	0.0708352	FALSE
1561477_at	0.928502	0.0923349	FALSE
1561499_at	0.931273	-0.0775556	FALSE
1561502_x_at	0.941081	-0.158495	FALSE
1561518_at	0.933839	0.0312487	FALSE
1561571_at	0.924481	0.242424	FALSE
1561573_at	0.929782	-0.0538079	FALSE
1561575_at	0.512572	0.0812109	FALSE
1561609_at	0.931921	-0.0429203	FALSE
1561624_at	0.931907	0.0794409	FALSE
1561638_at	0.933496	-0.0177225	FALSE
1561652_at	0.720402	0.0495583	FALSE
1561660_at	0.753139	0.0632868	FALSE
1561669_at	0.921953	0.0768101	FALSE
1561679_at	0.88261	0.0439622	FALSE
1561700_at	0.929449	0.0689406	FALSE
1561705_at	0.983498	-0.0770585	FALSE
1561720_at	0.885471	0.0641183	FALSE
1561723_at	0.933133	0.0500877	FALSE
1561726_s_at	0.891497	0.0166306	FALSE
1561739_at	0.888144	0.0785602	FALSE
1561749_at	0.929652	0.136214	FALSE
1561754_at	0.89143	-0.0108542	FALSE
1561813_at	0.938447	0.0471546	FALSE
1561846_s_at	0.9336	-0.00302397	FALSE
1561863_a_at	0.929127	0.103364	FALSE
1561879_at	0.928153	0.0703228	FALSE
1561883_at	0.93187	0.092969	FALSE
1561890_at	0.930363	0.113076	FALSE
1561894_at	0.93563	0.0796833	FALSE
1561896_at	0.880956	0.0530453	FALSE
1561905_at	0.930609	0.0457276	FALSE
1561915_at	0.940206	-0.0510624	FALSE
1561937_x_at	0.932935	-0.0405133	FALSE
1561962_at	0.772985	0.104967	FALSE
1561973_at	0.9195	-0.0933003	FALSE
1561983_at	0.808826	0.016428	FALSE
1561997_at	0.924275	0.155565	FALSE
1561998_at	0.942648	0.0504083	FALSE
1562005_at	0.928772	0.0472061	FALSE
1562036_at	0.924226	-0.0920591	FALSE
1562055_at	0.931451	0.181545	FALSE
1562062_at	0.930219	-0.0292534	FALSE
1562063_x_at	0.932506	0.0676741	FALSE
1562069_at	0.940057	0.0781491	FALSE
1562073_at	0.933327	0.00943793	FALSE
1562098_at	0.955764	-0.0622451	FALSE
1562099_at	0.928997	0.0273478	FALSE
1562102_at	0.927603	0.0591671	FALSE
1562106_at	0.942355	-0.0329801	FALSE
1562130_at	0.931541	-0.0502139	FALSE
1562144_at	0.854796	0.0318952	FALSE
1562215_at	0.931791	-0.0490949	FALSE
1562222_at	0.931103	0.0742842	FALSE
1562228_s_at	0.934108	0.210906	FALSE
1562244_at	0.928519	0.0692337	FALSE
1562257_x_at	0.937262	0.0800809	FALSE
1562269_at	0.89031	-0.0461136	FALSE
1562271_x_at	0.940083	-0.246878	FALSE
1562289_at	0.927689	-0.0255657	FALSE
1562296_at	0.933298	0.138484	FALSE
1562307_at	0.967371	0.0927907	FALSE
1562311_at	0.931819	-0.0506638	FALSE
1562314_at	0.952312	0.262605	FALSE
1562316_at	0.79725	-0.0424831	FALSE
1562324_a_at	0.937522	0.180194	FALSE
1562337_at	0.931037	-0.0456177	FALSE
1562371_s_at	0.930714	0.0974429	FALSE
1562388_at	0.887544	-0.0622106	FALSE
1562406_at	0.934361	-0.0520104	FALSE
1562408_at	0.930199	-0.00381228	FALSE
1562454_at	0.871433	0.00337577	FALSE
1562460_at	0.932119	0.38689	FALSE
1562474_at	0.942093	0.124266	FALSE
1562481_at	0.720282	0.0234094	FALSE
1562484_at	0.929484	0.0348754	FALSE
1562499_at	0.930271	0.200499	FALSE
1562509_at	0.932523	0.0755559	FALSE
1562524_at	0.927243	0.115756	FALSE
1562527_at	0.801375	-0.0585182	FALSE
1562546_at	0.925519	-0.00611817	FALSE
1562596_at	0.791089	0.110772	FALSE
1562612_at	0.931886	-0.0249423	FALSE
1562632_at	0.933186	0.0767168	FALSE
1562664_at	0.943197	0.0544685	FALSE
1562681_at	0.935886	0.102409	FALSE
1562683_a_at	0.948397	0.0422083	FALSE
1562712_at	0.961333	0.0610485	FALSE
1562722_at	0.873801	0.13029	FALSE
1562728_at	0.931981	0.0734891	FALSE
1562737_at	0.911802	0.0609281	FALSE
[truncated: 16,960 more rows]
