# Supplementary material for: A method for cell type marker discovery by high-throughput gene expression analysis of mixed cell populations
Source: BMC Biotechnol. 2013 Oct 3;13:80. doi: 10.1186/1472-6750-13-80 (PMC3853712; doi:10.1186/1472-6750-13-80)
Supplement: Additional file 3: Table S3 — Number of markers detected and relative performance for cell lines Ly18 and K562 for different error values in the proportion of cell type estimates. [file 1472-6750-13-80-S3.xls]

## Sheet: Sheet1
Ly18
error	markers top20										average	stdev
0.02	15	13	13	15	14	14	15	13	14	13	13.9	0.830662
0.05	13	14	12	15	12	13	14	15	13	13	13.4	0.943019
0.1	12	15	15	13	12	13	13	13	15	13	13.4	1.04198
0.15	13	11	12	14	12	11	14	13	14	12	12.6	1.16128
0.2	10	13	10	7	15	14	8	13	8	14	11.2	2.19067
0.3	13	13	10	8	12	5	8	12	5	5	9.1	3.10725
0.5	3	7	8	12	10	13	8	7	14	4	8.6	3.25631
0.75	3	3	6	8	6	1	11	3	6	1	4.8	3.7252
error	relative performance										average	stdev
0.02	1.07143	0.928571	0.928571	1.07143	1	1	1.07143	0.928571	1	0.928571	0.992857	0.059333
0.05	0.928571	1	0.857143	1.07143	0.857143	0.928571	1	1.07143	0.928571	0.928571	0.957143	0.0673585
0.1	0.857143	1.07143	1.07143	0.928571	0.857143	0.928571	0.928571	0.928571	1.07143	0.928571	0.957143	0.0744269
0.15	0.928571	0.785714	0.857143	1	0.857143	0.785714	1	0.928571	1	0.857143	0.9	0.0829486
0.2	0.714286	0.928571	0.714286	0.5	1.07143	1	0.571429	0.928571	0.571429	1	0.8	0.156477
0.3	0.928571	0.928571	0.714286	0.571429	0.857143	0.357143	0.571429	0.857143	0.357143	0.357143	0.65	0.221946
0.5	0.214286	0.5	0.571429	0.857143	0.714286	0.928571	0.571429	0.5	1	0.285714	0.614286	0.232594
0.75	0.214286	0.214286	0.428571	0.571429	0.428571	0.0714286	0.785714	0.214286	0.428571	0.0714286	0.342857	0.266086
K562
error	markers top20										average	stdev
0.02	13	14	13	13	13	13	13	13	13	13	13.1	0.3
0.05	13	13	14	13	13	13	13	13	13	13	13.1	0.29277
0.1	13	14	13	14	14	13	12	14	13	13	13.3	0.498569
0.15	13	13	13	13	13	14	12	13	13	12	12.9	0.612567
0.2	13	12	13	14	12	13	13	14	12	13	12.9	0.609449
0.3	13	13	14	12	11	13	13	12	13	12	12.6	0.749444
0.5	13	11	9	13	5	13	14	13	10	12	11.3	1.97358
0.75	12	9	9	8	8	9	2	9	11	8	8.5	2.85957
error	relative performance										average	stdev
0.02	1	1.07692	1	1	1	1	1	1	1	1	1.00769	0.0230769
0.05	1	1	1.07692	1	1	1	1	1	1	1	1.00769	0.0225208
0.1	1	1.07692	1	1.07692	1.07692	1	0.923077	1.07692	1	1	1.02308	0.0383515
0.15	1	1	1	1	1	1.07692	0.923077	1	1	0.923077	0.992308	0.0471205
0.2	1	0.923077	1	1.07692	0.923077	1	1	1.07692	0.923077	1	0.992308	0.0468807
0.3	1	1	1.07692	0.923077	0.846154	1	1	0.923077	1	0.923077	0.969231	0.0576496
0.5	1	0.846154	0.692308	1	0.384615	1	1.07692	1	0.769231	0.923077	0.869231	0.151813
0.75	0.923077	0.692308	0.692308	0.615385	0.615385	0.692308	0.153846	0.692308	0.846154	0.615385	0.653846	0.219967
