# Supplementary material for: A method for cell type marker discovery by high-throughput gene expression analysis of mixed cell populations
Source: BMC Biotechnol. 2013 Oct 3;13:80. doi: 10.1186/1472-6750-13-80 (PMC3853712; doi:10.1186/1472-6750-13-80)
Supplement: Additional file 4: Table S4 — Number of markers detected and relative performance for cell lines Ly18 and K562 when using three or four mixtures. [file 1472-6750-13-80-S4.xls]

## Sheet: Sheet1
K562
4 mixtures				3 mixtures
Drop	Top20 markers	Range		Drop	Top20 markers	Range
1	11	0.3 to 3		1 & 2	7	0.3 to 3
2	15	0.1 to 3		1 & 3	5	0.3 to 2
3	4	0.1 to 2		1 & 4	14	0.3 to 3
4	13	0.1 to 3		1 & 5	10	1 to 3
5	11	0.1 to 3	relative performance	2 & 3	5	0.1 to 2
Average	10.8		0.771429	2 & 4	13	0.1 to 2
sd	4.14729			2 & 5	10	0.1 to 2
				3 & 4	4	0.1 to 1
				3 & 5	3	0.1 to 2
				4 & 5	12	0.1 to 3	relative performance
				Average	8.3		0.592857
				sd	4.00139
Ly18
4 mixtures				3 mixtures
Drop	Top20 markers	Range		Drop	Top20 markers	Range
1	10	24 to 40		2 & 3	13	15 to 40
2	11	15 to 40		1 & 3	10	24 to 40
3	15	15 to 40		2 & 4	10	15 to 40
4	9	15 to 40		3 & 4	8	15 to 40
5	6	15 to 35	relative performance	1 & 5	6	24 to 35
Average	10.2		0.728571	2 & 5	6	15 to 35
sd	3.27109			1 & 4	5	24 to 40
				3 & 5	4	15 to 35
				1 & 2	2	30 to 40
				4 & 5	2	15 to 30	relative performance
				Average	6.6		0.471429
				sd	3.62706
