# Supplementary material for: A method for cell type marker discovery by high-throughput gene expression analysis of mixed cell populations
Source: BMC Biotechnol. 2013 Oct 3;13:80. doi: 10.1186/1472-6750-13-80 (PMC3853712; doi:10.1186/1472-6750-13-80)
Supplement: Additional file 5: Table S5 — Number of markers of K562 that are detected as a function of the proportion of K562 cells in a mixture. [file 1472-6750-13-80-S5.xls]

## Sheet: Sheet3
Concentration of K562 (%)	Markers detected
0.1	75
0.3	64
1	127
2	102
3	142
